# Supplementary material for: Integrating apaQTL and eQTL analysis identifies a potential causal variant associated with lung adenocarcinoma risk in the Chinese population
Source: Commun Biol. 2024 Jul 13;7:860. doi: 10.1038/s42003-024-06502-0 (PMC11246497; doi:10.1038/s42003-024-06502-0)
Supplement: Supplementary file 4 — Supplementary Data 1 [file 42003_2024_6502_MOESM4_ESM.xlsx]

## Sheet: Fig.2
Source data for Fig. 2
Fig.2a			Fig.2b			Fig.2c			Fig.2d			Fig.2e			Fig.2f
Expression of NIT2	Normalization PDUI		Expression of NIT2	Normalization PDUI		Expression of NIT2	Normalization PDUI		Expression of CISD2	Normalization PDUI		Expression of CISD2	Normalization PDUI		Expression of CISD2	Normalization PDUI
2.38446	0.11801		2.3999	0.653553		3.79182	0		3.11964	0.231689		3.32439	0.574806		3.77742	0
2.36765	0.948401		2.42597	0.373845		2.32747	0.0017914		3.22197	0.441704		2.91138	0.163473		3.43291	0.0427167
2.32163	0.260508		2.55913	0.151148		3.76655	0.00432922		3.12423	0.698804		3.81181	0.178557		3.77327	0.0477212
2.11176	0.311888		2.49061	0.393731		3.30204	0.00890724		2.75347	0.798705		2.98343	0.458622		3.82548	0.0496872
2.36456	0.419514		2.39602	0.26301		3.02211	0.0143312		3.04955	0.431241		3.39077	0.414798		3.4549	0.0507596
2.38698	0.580596		3.05436	0.571683		2.18928	0.0207504		3.00214	0.90583		3.58032	0.289442		4.04335	0.0509383
2.13931	0.0974037		2.40797	0.34261		2.93954	0.0305533		2.58575	0.773792		3.31171	0.282307		3.93917	0.0520107
2.38079	0.454878		2.62527	0.220427		3.04968	0.036674		2.80868	0.379173		3.32456	0.258255		4.61198	0.0546917
2.44765	0.214867		2.64473	0.138179		2.52313	0.0373706		3.12066	0.203538		3.51624	0.220342		3.81326	0.0559428
2.39136	0.303471		2.40957	0.212969		2.35541	0.0383161		2.84023	0.68859		3.1481	0.289645		4.00611	0.0607685
2.41833	0.364744		2.45941	0.134342		2.88637	0.0384654		2.95815	0.327603		3.2379	0.409702		4.10165	0.0695264
2.32577	0.342279		2.57099	0.444907		3.46364	0.0411525		3.01733	0.363976		3.5661	0.221158		3.71307	0.0695264
2.73775	0.102706		2.42045	0.0697109		2.52833	0.0418989		3.66526	0.496512		3.28595	0.185079		3.38221	0.0705987
2.60399	0.386007		2.5367	0.349959		3.16979	0.0540406		3.49671	0.116592		3.29664	0.342845		4.03394	0.0748883
2.32983	0.366439		2.14383	0.354985		2.32378	0.0542894		2.97689	0.415795		3.0654	0.556869		3.66882	0.0752458
2.26029	0.254714		2.34294	0.320778		3.35626	0.0568272		2.7783	0.608122		3.33744	0.571137		3.89595	0.0759607
2.25624	0.164963		2.52833	0.0455012		3.88577	0.0596139		2.92065	0.521425		4.10165	0.0792907		3.47553	0.0773905
2.77853	0.101285		2.63949	0.466252		3.37029	0.0599622		3.36216	0.000498256		3.88375	0.337138		3.47751	0.079714
2.42383	0.155999		2.76354	0.158336		2.47284	0.060211		3.26584	0.329347		3.52387	0.190583		3.56561	0.0802502
2.21882	0.314512		2.51949	0.522616		2.82899	0.0621517		2.53223	0.482063		3.35904	0.431309		3.84325	0.0831099
2.43288	0.209237		3.17351	0.101324		2.42045	0.0641919		3.17507	0.276532		4.46074	0.136567		4.93415	0.0832887
2.94027	0.0874556		2.47284	0.0653877		2.83933	0.0648388		3.83057	0.253861		3.98543	0.221158		3.49518	0.0854334
2.26226	0.246297		2.70045	0.442583		2.84531	0.0653861		2.84978	0.541355		3.58758	0.248879		4.44805	0.0873995
2.64421	0.0801858		2.18265	0.270413		2.75891	0.0663316		3.68934	0.227205		3.09677	0.608846		4.36742	0.0875782
2.40441	0.31413		2.35967	0.558714		2.68186	0.0672771		3.20012	0.763827		2.78633	0.416837		3.5299	0.0881144
2.43683	0.277726		2.49687	0.151202		2.46768	0.0684713		2.91276	0.844046		3.5299	0.100489		3.81555	0.0895442
2.31546	0.291446		2.97877	0.407349		2.83282	0.069367		3.04098	0.832337		4.08162	0.203221		3.44058	0.0907954
2.35899	0.242361		2.75891	0.0720346		3.15551	0.0704618		2.8128	0.787992		3.63582	0.269874		4.11256	0.0913315
2.23269	0.57021		2.52313	0.0405836		2.94137	0.0718551		2.92868	0.707025		3.56985	0.132695		4.12271	0.0922252
2.46422	0.102323		2.55962	0.118995		3.29627	0.0721537		3.09048	0.00249128		3.14895	0.129433		3.64581	0.0922252
2.41153	0.280404		2.73904	0.731748		2.45801	0.0727508		3.03386	0.167414		3.52678	0.371993		4.45027	0.09437
2.24386	1		2.46374	0.491002		2.57751	0.0742436		2.92666	0.638764		3.11789	0.273746		3.77839	0.0957998
2.57973	0.0530746		2.74167	0.0937044		3.91139	0.0752389		3.33269	0.112108		3.37682	0.143294		3.39843	0.0961573
2.26747	0.505712		2.41333	0.50154		4.40942	0.0760848		2.93308	1		3.3283	0.20689		3.48249	0.0974084
2.7009	0.215469		2.54886	0.469765		2.73222	0.0767814		4.04634	0		3.13662	0.505911		3.4489	0.100447
2.34733	0.375895		2.21648	0.283815		2.92604	0.0767814		2.91867	0.841555		3.51156	0.574603		2.83603	0.100447
2.26769	0.807379		2.6886	0.242205		2.21443	0.0769307		2.83822	0.077728		2.95893	0.316551		4.14212	0.100983
2.2702	0.441979		2.35556	0.676304		2.53633	0.0772293		2.76789	0.886148		3.08555	0.738483		3.98419	0.101162
2.24837	0.518502		2.28999	0.189787		2.62711	0.0774781		2.86694	0.420777		3.05839	0.465756		3.41488	0.103307
2.37536	0.282864		2.15343	0.25204		3.43934	0.078125		2.70765	0.781266		3.26277	0.270689		4.51926	0.105987
2.29505	0.490025		3.22095	0.201891		2.98933	0.0808121		2.92382	0.387892		3.82548	0.0566653		3.65579	0.106702
2.28466	0.0786007		2.65023	0.152715		2.5553	0.08126		2.93689	0.881913		3.03249	0.436201		3.67006	0.107596
2.27236	0.489861		3.10195	0.312024		2.53197	0.0861365		3.01014	0.92277		4.01859	0.32287		3.74161	0.108847
2.45435	0.189123		2.56755	0.29311		2.74167	0.0862858		3.23103	0.226956		3.23422	0.203832		3.4118	0.110813
2.32734	0.467122		2.269	0.309484		2.43062	0.0873308		2.92469	0.0861983		2.95066	0.412352		3.88779	0.110813
2.19029	0.437278		2.22097	0.185571		3.21789	0.088326		2.74924	0.562033		2.94325	0.514472		3.5636	0.112422
2.36188	0.481716		2.48246	0.272413		2.31871	0.0885748		2.84874	0.514948		3.68215	0.358744		3.6024	0.112601
2.23213	0.340093		2.12644	0.752445		2.37182	0.0896198		2.68848	0.5715		3.19797	0.673053		3.13129	0.113315
2.20985	0.25537		2.46454	0.330073		2.8521	0.090217		2.7208	0.903338		3.15348	0.383		3.14895	0.113494
2.62885	0.128505		2.49958	0.401783		3.23611	0.0929538		3.08988	0.143747		2.64159	0.433347		2.99237	0.113494
2.34036	0.164908		2.91709	0.23599		3.17351	0.0933022		2.74047	0.768809		3.74237	0.178353		3.97509	0.11403
2.35825	0.0567915		2.23101	0.340719		2.34713	0.0933519		2.80692	0.659691		3.09141	0.414391		3.47072	0.114567
2.37182	0		2.38944	0.43064		2.37261	0.094994		3.04982	0.562282		3.1216	0.395842		4.00707	0.115818
2.41008	0.405575		2.37731	0.161038		3.06601	0.097283		2.82699	0.507225		3.22088	0.156951		3.56985	0.116354
2.3784	0.632523		2.71504	0.198325		2.56564	0.0984773		2.71264	0.736921		3.2382	0.304321		3.79877	0.117962
2.35446	0.701831		2.48766	0.212861		2.55508	0.103652		3.01244	0.404584		4.31861	0.197513		3.48157	0.118499
2.31645	0.133206		3.16199	0.250095		2.96018	0.105444		2.94795	0.337319		3.77327	0.0544232		4.46074	0.11975
2.32111	0.200492		2.21389	0.222264		2.55962	0.109574		2.74528	0.583707		3.58008	0.233184		3.42656	0.120465
			3.17631	0.215942		2.22195	0.111266					3.72656	0.184468		3.36296	0.120822
			2.52266	0.240043		2.45492	0.11246					4.26228	0.285976		3.95986	0.122073
			2.61013	0.255607		2.50507	0.113455					3.29479	0.361598		3.18971	0.122252
			2.62893	0.429073		2.803	0.114451					3.43914	0.244395		3.57835	0.122431
			2.99875	0.494083		2.55605	0.115247					2.84942	0.245006		3.59422	0.122788
			2.79018	0.41124		2.48871	0.115247					3.24369	0.350387		3.37682	0.125648
			2.15977	0.442745		2.59503	0.115496					3.2975	0.275581		3.99968	0.126363
			2.38594	0.312294		3.03695	0.115744					3.48714	0.293518		3.5622	0.127614
			2.7282	0.627344		2.42369	0.117984					2.98814	0.31064		3.28729	0.12815
			2.40377	0.364388		2.72256	0.118332					3.06227	0.644109		3.36161	0.129223
			2.8196	0.299595		2.7789	0.118879					3.33844	0.276192		4.11527	0.129759
			2.35673	0.584977		2.31899	0.119676					2.87824	0.421321		3.29782	0.133512
			3.10179	0.23237		2.82609	0.119924					4.01646	0.458826		3.90887	0.135478
			2.31157	0.282518		3.39765	0.122114					3.14935	0.174073		3.10874	0.136372
			2.67933	0.338503		2.40308	0.122114					3.23295	0.528536		3.22088	0.137623
			3.21789	0.09592		3.10023	0.12296					4.05774	0.259682		3.77018	0.140304
			2.98056	0.376439		3.24295	0.123059					3.17637	0.413983		4.39045	0.140304
			2.55853	0.853553		2.86791	0.123308					3.51522	0.36649		2.91347	0.140304
			3.46364	0.0446906		2.45941	0.123706					4.31045	0.252752		3.49255	0.140483
			2.45801	0.0790057		3.40237	0.124602					3.70692	0.23726		2.96587	0.141019
			2.6738	0.395136		2.87194	0.125498					4.21469	0.213616		2.91138	0.143342
			2.86781	0.284626		3.06979	0.125697					3.18971	0.139421		3.63071	0.143878
			3.19029	0.13726		3.19029	0.126393					3.49197	0.363229		3.80523	0.143878
			2.82899	0.0674953		2.53796	0.12699					4.14212	0.115165		3.39882	0.147096
			2.73949	0.186112		2.64473	0.127239					3.70304	0.282715		3.73931	0.148168
			3.35626	0.0617131		2.65088	0.127488					4.04335	0.0580921		3.30447	0.148168
			2.83933	0.0704134		2.48776	0.127488					4.12271	0.105177		3.32843	0.148883
			2.38716	0.380059		2.6651	0.127936					3.03992	0.558907		3.51126	0.15067
			2.63301	0.303161		2.43796	0.127986					3.39908	0.472075		3.74745	0.151206
			2.16722	0.428371		2.50268	0.128384					3.94543	0.19364		3.36643	0.151385
			2.8521	0.0979735		2.32635	0.129279					3.77018	0.160008		3.04496	0.151921
			3.34957	0.141637		2.45241	0.129329					3.95986	0.139217		3.14935	0.152636
			2.58359	0.370873		3.34957	0.130424					2.97237	0.405218		3.66684	0.153351
			2.93954	0.0331802		2.73298	0.130822					3.57835	0.139625		3.29077	0.153709
			2.58167	0.175844		2.63107	0.13117					3.56609	0.690991		3.03468	0.153887
			2.55531	0.29646		2.6133	0.13341					3.24542	0.307175		3.76458	0.155317
			2.59503	0.125426		2.6901	0.133758					3.31609	0.217081		3.74237	0.15639
			2.9036	0.247501		2.36591	0.134554					4.00975	0.678353		3.81181	0.156568
			2.38521	0.370819		2.43288	0.135251					3.43027	0.250713		5.37268	0.156568
			2.7017	0.444474		2.82979	0.1355					2.91279	0.525479		3.5723	0.157462
			3.33246	0.171575		2.88149	0.135997					4.54067	0.185283		4.11288	0.159249
			2.97003	0.314456		2.94212	0.136395					3.77003	0.431512		3.31204	0.160679
			2.25757	0.706566		2.38708	0.13754					3.39033	0.528944		3.72656	0.161752
			2.48665	0.154445		2.84976	0.137639					3.03468	0.175499		3.28595	0.162288
			2.82979	0.147149		2.59571	0.137838					3.39843	0.109662		4.54067	0.162466
			2.55605	0.125155		2.57973	0.137938					3.36677	0.224623		2.89545	0.162466
			2.58152	0.210808		2.55913	0.139182					3.47072	0.130656		3.33512	0.162645
			2.8854	0.21686		2.49687	0.139232					2.98694	0.471871		3.36142	0.163718
			2.48071	0.19211		2.65023	0.140625					3.1782	0.490216		3.62782	0.164075
			2.59571	0.149689		2.78501	0.141272					3.38491	0.320832		3.51721	0.164254
			2.42599	0.376601		2.35825	0.141322					2.96587	0.160823		3.08837	0.164611
			2.70537	0.41124		2.48665	0.142217					3.66813	0.41806		2.76173	0.166756
			2.56756	0.255661		2.46837	0.143461					3.44458	0.33938		3.52387	0.167113
			2.9904	0.162605		3.29228	0.143909					3.58546	0.292703		3.28963	0.167113
			2.6627	0.199297		3.15523	0.144009					3.41192	0.389727		3.3442	0.167471
			2.46705	0.280519		2.27465	0.145551					3.74745	0.172442		3.36071	0.168543
			2.51893	0.332235		2.76354	0.1458					2.74973	0.277823		3.94543	0.169794
			3.04968	0.0398271		2.91318	0.146198					3.48157	0.135141		3.0036	0.170331
			2.58082	0.194326		2.46066	0.147094					3.4489	0.114554		3.08864	0.170688
			2.76951	0.346717		2.37731	0.148288					3.09966	0.411741		3.70109	0.172833
			2.7285	0.203783		2.99557	0.149035					3.2865	0.2287		4.31861	0.17319
			2.69205	0.407782		2.9904	0.149731					4.11256	0.104158		3.0457	0.173727
			2.88149	0.14769		2.43461	0.156101					3.59422	0.140033		3.10288	0.174084
			2.66959	0.343691		3.33246	0.157992					3.5636	0.12821		3.71965	0.17462
			2.39705	0.440962		2.73094	0.158589					3.47315	0.513657		3.33879	0.174799
			2.90083	0.382275		2.70595	0.158838					3.87928	0.276804		4.65564	0.175335
			2.43796	0.138989		2.37662	0.158937					3.40977	0.428659		3.37226	0.17748
			2.84531	0.0710078		2.52457	0.159783					3.99187	0.205055		4.08162	0.178195
			2.82778	0.231235		2.28466	0.161176					3.37905	0.229719		3.23422	0.178731
			2.57986	0.265604		2.58167	0.161923					3.4897	0.236038		3.89749	0.179446
			2.33397	0.35612		2.74308	0.162072					3.33757	0.413983		3.99187	0.179803
			2.37566	0.318076		2.64421	0.162619					3.32244	0.443539		3.43123	0.180876
			3.21464	0.241935		2.75789	0.162818					4.45027	0.107623		3.3283	0.181412
			2.32935	0.296677		2.56579	0.162868					3.32067	0.463922		3.57429	0.181412
			2.16183	0.511862		3.01303	0.164112					3.53154	0.396657		3.36016	0.181591
			2.62988	0.648149		2.41714	0.164311					3.37226	0.202405		3.26512	0.18445
			2.40205	0.33645		2.3888	0.165008					3.00506	0.401549		3.77586	0.186416
			3.15523	0.15639		2.93536	0.165008					3.93331	0.263555		3.44662	0.187131
			2.72256	0.128506		2.30971	0.167944					3.19123	0.217285		4.21469	0.18731
			2.63158	0.354607		2.37141	0.169088					3.04496	0.173257		2.70111	0.187668
			2.21518	0.548879		2.94027	0.169238					2.91988	0.470852		3.40602	0.187668
			2.32635	0.140394		2.78423	0.169785					3.14983	0.372605		3.31609	0.190349
			2.44198	0.726831		2.22097	0.17088					2.87765	0.291276		3.19123	0.190527
			2.56256	0.686733		2.72522	0.171029					3.85408	0.2181		3.63973	0.191063
			2.47236	0.253823		2.73949	0.171377					3.10326	0.378108		3.85408	0.191242
			2.67133	0.264253		2.6481	0.172721					3.97509	0.130045		3.01982	0.191957
			2.37543	0.311862		3.28003	0.173268					3.50922	0.256421		3.51624	0.193208
			2.24729	0.37498		2.63323	0.174015					2.96085	0.608235		3.09301	0.193387
			2.92961	0.234423		2.33382	0.174562					3.78156	0.274969		3.6028	0.193744
			2.27323	0.557741		2.28999	0.174761					2.96684	0.670607		3.5661	0.193923
			2.18928	0.0225345		2.58311	0.174761					3.32322	0.294537		3.98543	0.193923
			2.23121	0.597784		2.48071	0.176901					2.99584	0.32287		3.82209	0.194817
			2.41243	0.345961		2.13931	0.178294					3.4316	0.305137		3.36397	0.195174
			2.32219	0.318941		2.5342	0.178344					4.05759	0.346311		3.08068	0.196247
			2.26895	0.373683		2.81657	0.178394					3.31204	0.183245		3.36677	0.196962
			3.10023	0.133531		3.20565	0.178443					3.60344	0.30636		4.24665	0.19714
			2.41314	0.237774		2.58082	0.178941					3.8496	0.299022		3.44148	0.198749
			2.32747	0.00194542		3.07201	0.179538					3.34527	0.350795		3.57184	0.198749
			2.18368	0.457174		3.46401	0.179887					3.00462	0.36384		2.812	0.199106
			3.01067	0.256795		2.6591	0.180036					3.5622	0.145536		3.42327	0.199285
			2.59793	0.200594		2.98415	0.180334					3.66684	0.174888		3.2865	0.200536
			2.70511	0.35104		2.61385	0.181379					3.78505	0.331839		3.63173	0.200715
			2.35253	0.20589		2.77853	0.181827					3.08707	0.283938		3.59352	0.201251
			2.84976	0.149473		2.29446	0.182026					4.00707	0.132083		3.37905	0.20143
			2.75789	0.176817		2.71504	0.182623					3.47751	0.0909091		3.58008	0.204468
			2.57405	0.25766		2.46422	0.182773					3.36016	0.207093		3.99417	0.204826
			2.75189	0.320184		2.73775	0.183121					3.65579	0.121688		4.25285	0.205004
			2.75496	0.443069		2.6627	0.183519					3.5554	0.311048		3.37689	0.205362
			2.61265	0.258255		2.55434	0.183619					3.27482	0.355687		3.68087	0.206077
			2.55891	0.401189		2.30849	0.184266					3.05013	0.327354		3.58109	0.206434
			2.4225	0.430965		2.65199	0.184514					3.25552	0.263759		3.4897	0.206971
			2.27687	0.224966		2.59793	0.184713					3.49518	0.0974317		3.75451	0.206971
			2.43999	0.209457		2.66379	0.185609					3.48378	0.433958		3.70692	0.208043
			3.39765	0.132613		3.22095	0.185908					5.37268	0.178557		3.23627	0.210724
			2.38935	0.29846		2.78728	0.186107					2.9486	0.405218		2.98998	0.211439
			2.3583	0.285707		2.58837	0.186206					3.63071	0.164085		3.06975	0.211975
			2.65559	0.543259		2.44214	0.186505					3.99968	0.144109		2.89187	0.212332
			2.85189	0.469603		2.69885	0.187251					3.46733	0.40481		3.74914	0.212511
			2.41408	0.364172		2.7285	0.187649					2.99237	0.129433		3.53493	0.212869
			2.46004	0.392867		2.35253	0.18959					3.10288	0.198532		3.43914	0.214298
			2.3785	0.338611		2.56966	0.190336					3.81555	0.10212		4.12164	0.214298
			2.70595	0.172494		3.05776	0.191381					3.16042	0.339177		2.84942	0.214835
			2.48213	0.325804		2.37359	0.191779					3.20343	0.254382		3.27402	0.21555
			2.6651	0.138935		2.43999	0.192874					3.26512	0.210355		3.1923	0.215728
			3.29228	0.156282		2.48771	0.192974					3.46398	0.602935		3.31375	0.215728
			3.37029	0.0651175		2.58152	0.194118					3.93917	0.0593151		3.58758	0.218231
			2.73668	0.230478		2.82825	0.195711					3.64581	0.105177		3.39077	0.218588
			2.69885	0.20335		2.48766	0.196009					3.56054	0.375459		3.31783	0.218767
			2.61385	0.196974		2.40957	0.196109					2.83603	0.114554		3.29223	0.21966
			2.78728	0.202108		2.38446	0.197054					3.38238	0.479209		3.43027	0.219839
			2.55508	0.112564		3.17631	0.198846					3.50449	0.259682		3.1707	0.220375
			2.98933	0.0877601		2.84278	0.199045					3.60625	0.319405		4.31045	0.221626
			2.65764	0.25685		2.8854	0.199691					3.08068	0.223808		3.2223	0.221984
			2.75062	0.547798		2.90564	0.201284					3.33524	0.264166		2.96588	0.222341
			2.84278	0.216158		2.88904	0.202279					3.58109	0.235426		2.7047	0.222341
			2.36387	0.371359		2.62527	0.202976					3.17888	0.32817		3.20343	0.223056
			2.81657	0.193731		2.93517	0.204319					3.11455	0.328577		3.4005	0.223771
			2.46528	0.425615		2.21389	0.204668					3.03182	0.363433		3.27675	0.224307
			2.13321	0.494083		2.52236	0.204916					3.93108	0.401345		3.50922	0.224844
			2.63323	0.188976		2.72262	0.205663					3.68543	0.28883		3.20848	0.226273
			2.42118	0.492137		2.62885	0.206608					2.83374	0.607419		3.32456	0.226452
			2.69621	0.306512		2.27687	0.207156					3.54991	0.416837		4.05774	0.227703
			2.38587	0.478357		2.53794	0.208151					3.57289	0.353649		3.50449	0.227703
			2.43461	0.169522		2.27119	0.208748					3.22798	0.388504		3.68577	0.227703
			2.34161	0.334828		2.56721	0.209096					3.42656	0.137383		3.40141	0.228597
			2.42626	0.474034		2.73524	0.209395					3.64136	0.280677		3.50833	0.230206
			2.52457	0.173521		3.1802	0.210838					3.73931	0.168977		3.58461	0.230384
			2.78423	0.184383		2.31645	0.210888					3.59064	0.268854		3.93331	0.231099
			2.30849	0.200108		2.82875	0.211286					3.77742	0		3.25552	0.231278
			2.57915	0.446474		2.40142	0.211435					3.31783	0.24949		3.33524	0.231635
			2.46837	0.155796		2.73668	0.212231					3.45248	0.546881		3.46993	0.231635
			2.27465	0.158065		2.82778	0.212928					2.45547	0.605585		3.57158	0.231635
			2.40705	0.732072		2.76204	0.213177					3.47553	0.0882593		3.1956	0.231814
			2.59441	0.276142		2.44116	0.213625					3.53493	0.242764		3.70514	0.233959
			2.16214	0.342718		3.10179	0.213973					3.19255	0.634121		3.2748	0.234138
			2.86791	0.13391		2.64093	0.214271					3.89595	0.0866286		3.59064	0.235746
			2.3888	0.179195		2.92961	0.215864					3.33928	0.431309		3.49841	0.236104
			2.26305	0.405566		2.91709	0.217307					2.96588	0.253567		3.63582	0.23664
			2.43182	0.580059		2.48692	0.217605					3.03332	0.391154		3.54569	0.236997
			2.69791	0.316077		3.02413	0.2187					3.10362	0.365879		3.26277	0.237355
			2.443	0.362929		2.24473	0.21885					3.17126	0.561965		3.55353	0.237891
			2.72262	0.223345		2.58429	0.218899					3.44662	0.213412		3.16608	0.238427
			2.48459	0.393948		2.41314	0.218949					3.5087	0.286588		3.4241	0.239321
			2.32585	0.498838		2.27931	0.220094					3.29753	0.470648		3.11789	0.240036
			2.47342	0.565685		2.75686	0.220293					3.6024	0.128414		3.78156	0.241108
			2.27273	0.468954		3.16059	0.220293					2.80622	0.391969		3.2975	0.241644
			2.48752	0.416428		2.52266	0.221039					3.28729	0.146148		3.33844	0.242181
			2.65199	0.200378		2.48483	0.221338					3.35568	0.361598		3.2988	0.242181
			2.6591	0.195515		3.21464	0.222781					3.27675	0.255809		3.87928	0.242717
			2.42829	0.304026		2.45257	0.22293					3.16608	0.271912		2.74973	0.24361
			2.37359	0.208268		2.6886	0.223029					3.32671	0.489605		3.54131	0.244325
			2.85589	0.451986		2.66074	0.223726					3.96645	0.320016		3.41842	0.244683
			2.57554	0.408268		2.47172	0.224025					3.77839	0.109254		3.64136	0.246113
			2.27119	0.226695		2.60454	0.224124					3.54131	0.278638		3.31171	0.247542
			3.06979	0.136504		3.00445	0.225169					3.36397	0.222585		3.70304	0.2479
			2.57751	0.0806269		2.48422	0.225418					4.01972	0.305952		3.17465	0.248436
			2.24293	0.264847		2.54865	0.226463					2.97449	0.352018		3.04122	0.248794
			3.20565	0.193785		2.53492	0.227408					3.43291	0.0487159		3.08707	0.248972
			2.29095	0.333586		2.9036	0.227906					3.17611	0.328985		3.37044	0.249508
			2.75686	0.239233		2.73086	0.227956					3.3035	0.326131		3.22778	0.249687
			2.31899	0.129965		2.43699	0.228105					3.29782	0.152263		3.43502	0.250045
			2.58837	0.202216		2.84047	0.228304					3.5723	0.179576		3.05931	0.250223
			2.45257	0.242097		2.21441	0.230245					2.94812	0.347126		4.26228	0.25076
			2.21443	0.083545		3.16199	0.230295					3.40841	0.308398		3.5087	0.251296
			2.42638	0.364496		2.63974	0.231638					3.50833	0.262536		3.92085	0.251475
			2.7043	0.84977		2.42383	0.231638					3.4549	0.0578883		3.53793	0.252547
			2.73298	0.14207		2.15343	0.232086					3.48249	0.111088		3.68543	0.253262
			2.88637	0.0417725		2.47236	0.233728					3.92085	0.286792		3.58032	0.253798
			2.50268	0.139422		2.61013	0.23537					3.28371	0.295149		3.87035	0.253798
			3.03695	0.125696		2.56756	0.23542					3.90887	0.154505		3.1481	0.253977
			2.34713	0.101378		3.01067	0.236465					2.81038	0.728496		3.72913	0.25487
			2.48231	0.528073		2.65764	0.236515					3.21207	0.688341		2.87765	0.255407
			2.47108	0.554066		2.74536	0.236564					3.37689	0.234203		2.79742	0.256479
			2.4718	0.537098		2.99767	0.237062					3.02297	0.725031		3.58546	0.256658
			2.28254	0.405404		2.57405	0.237261					3.20629	0.775785		3.48714	0.257373
			2.29601	0.278411		2.61265	0.237809					3.45392	0.442723		3.58664	0.25773
			2.48771	0.209565		2.49139	0.238057					3.02492	0.346514		3.44913	0.257909
			2.72522	0.185734		2.54377	0.239202					3.87035	0.289442		3.32322	0.258266
			2.58311	0.479384		2.34036	0.239749					3.50707	0.444558		3.28371	0.258803
			2.53046	0.517103		2.25624	0.239799					3.08864	0.19466		3.2854	0.260769
			3.01303	0.178222		2.39602	0.242188					3.72913	0.290664		3.03176	0.260769
			2.4928	0.287328		2.39821	0.242387					3.26023	0.377497		3.03362	0.261126
			2.45424	0.491435		2.7516	0.243083					3.35201	0.458214		3.8496	0.262198
			2.72296	0.314456		2.67133	0.243332					3.39077	0.249287		2.91313	0.262735
			2.48422	0.244799		2.24293	0.243879					3.05752	0.325927		3.24786	0.264879
			2.46663	0.524777		2.57986	0.244576					3.44148	0.226661		3.57815	0.26613
			2.40535	0.457606		2.6675	0.247064					3.40141	0.260701		3.31065	0.266309
			3.24295	0.13364		2.44637	0.247412					3.98419	0.115369		3.2382	0.266845
			2.63974	0.251554		2.18265	0.249005					3.2988	0.276192		3.4316	0.26756
			3.07201	0.194974		2.48246	0.250846					3.54569	0.270281		3.0202	0.26756
			2.46196	0.585247		2.57016	0.251493					3.4241	0.272931		4.01972	0.268275
			2.82825	0.212537		2.85534	0.252189					3.2854	0.297391		3.63961	0.268454
			2.34295	0.419508		2.59441	0.254279					2.76611	0.71117		3.60344	0.268633
			2.76204	0.231505		2.37006	0.254479					3.56865	0.338565		3.24542	0.269348
			2.22195	0.120832		2.38594	0.255474					3.66035	1		3.40841	0.27042
			2.50941	0.285815		2.29601	0.256369					3.07805	0.31757		3.39196	0.272029
			2.53197	0.0935423		2.34372	0.258061					3.63973	0.217896		2.98814	0.272386
			2.96018	0.11451		2.46705	0.25831					3.49841	0.269262		3.5554	0.272744
			2.44214	0.20254		3.29049	0.259405					3.42327	0.227273		3.18002	0.273458
			2.80815	0.425453		2.31157	0.260151					3.23741	0.433958		3.0789	0.273816
			2.73222	0.0833829		2.21648	0.261346					3.29077	0.175296		2.92637	0.274352
			2.96262	0.417833		2.45435	0.261793					4.39045	0.160008		2.95893	0.277569
			2.37662	0.172602		2.82144	0.261893					2.91313	0.299633		3.08461	0.277927
			2.40142	0.229614		2.86781	0.262092					2.92193	0.393396		3.07805	0.278463
			2.18067	0.353904		2.3583	0.263087					2.87157	0.726457		3.91277	0.279357
			2.84623	0.381627		2.50941	0.263187					3.54641	0.377293		3.09877	0.279535
			2.65088	0.138449		2.4928	0.26458					3.23409	0.323278		3.60625	0.280071
			2.38411	0.39238		2.49381	0.265277					3.52704	0.748879		3.96645	0.280608
			2.34372	0.280249		2.51978	0.267118					2.97293	0.464533		3.38491	0.281323
			2.49381	0.288084		2.42322	0.267168					3.42988	0.577252		4.04634	0.282574
			2.38594	0.277439		2.54296	0.269108					3.08461	0.316959		3.36216	0.282931
			3.02413	0.237503		2.56755	0.269904					3.38221	0.0805137		4.01859	0.28311
			2.42322	0.290138		2.32111	0.272144					3.09877	0.318793		2.99584	0.28311
			2.47708	0.468738		2.55531	0.27299					3.11973	0.383612		3.34743	0.28311
			2.78232	0.366874		2.36366	0.273089					3.86719	0.358337		3.23409	0.283467
			2.48483	0.240367		2.32935	0.273189					3.15154	0.513657		3.09048	0.284361
			2.35541	0.0416104		2.85233	0.274781					4.24665	0.224827		3.65227	0.28454
			2.48776	0.138449		2.38935	0.274831					3.44913	0.29413		3.26132	0.285612
			2.30626	0.527425		2.8196	0.275876					3.40983	0.350999		3.05752	0.285791
			2.88904	0.21967		2.44691	0.278364					3.1923	0.246025		3.3035	0.28597
			2.39821	0.263226		2.63301	0.27916					3.1801	0.399511		3.05013	0.287042
			2.31871	0.0961902		2.42829	0.279956					3.49726	0.595801		3.17888	0.287757
			2.43062	0.0948392		2.43288	0.280105					4.00611	0.0693029		3.18961	0.287757
			2.70563	0.638476		2.74285	0.280802					3.08837	0.187729		3.11455	0.288114
			2.85233	0.298406		2.21964	0.281996					3.77586	0.212597		3.17611	0.288472
			2.92604	0.0833829		2.69621	0.282245					4.12164	0.244395		3.12719	0.290617
			3.91139	0.0817076		2.45488	0.283688					4.44805	0.0996739		3.78505	0.290974
			3.15551	0.0765199		2.269	0.284982					3.81326	0.0637994		3.3695	0.291153
			2.53794	0.226047		2.44765	0.285231					3.68087	0.235018		3.16295	0.291868
			2.73086	0.247555		2.7009	0.285778					3.22778	0.284753		3.515	0.293298
			2.94212	0.148122		2.37543	0.287172					3.84325	0.0947819		3.88375	0.295621
			2.58396	0.566009		3.10195	0.287321					2.85604	0.341623		3.37911	0.2958
			2.31833	0.42194		2.38594	0.28757					2.77479	0.792091		3.56865	0.296872
			2.33613	0.366604		2.97003	0.28956					3.18002	0.311863		3.16042	0.297408
			3.28003	0.188165		2.72296	0.28956					3.28037	0.577252		3.44458	0.297587
			2.5553	0.0882464		2.69791	0.291053					3.47853	0.352629		3.35664	0.298123
			2.4444	0.793569		2.37566	0.292894					3.03362	0.297799		2.85604	0.299553
			2.73094	0.172224		2.44041	0.293143					3.59352	0.229515		3.29664	0.300626
			2.43288	0.146879		2.32219	0.29369					3.37044	0.28455		3.36401	0.301698
			2.43699	0.247717		2.39858	0.293939					3.4005	0.255198		4.05759	0.303664
			2.41714	0.178438		2.75189	0.294835					3.64328	0.612515		3.02492	0.303843
			2.57749	1		2.34294	0.295382					2.92017	0.355483		2.94812	0.304379
			2.44691	0.302297		2.2172	0.298418					3.49255	0.160212		3.80055	0.305451
			2.68186	0.0730613		2.43315	0.298816					3.3442	0.190991		3.35225	0.30706
			2.28451	0.369143		2.48213	0.30001					3.20848	0.258051		3.65407	0.30706
			2.98415	0.195839		2.46454	0.303941					3.99417	0.233592		3.24369	0.307239
			3.88577	0.0647393		2.51893	0.305932					4.65564	0.199959		3.34527	0.307596
			2.38708	0.149365		2.29095	0.307176					3.01982	0.218916		3.40983	0.307775
			3.04501	0.395136		2.34161	0.30832					3.54336	0.473298		3.31312	0.308132
			2.44637	0.268684		2.46076	0.30842					3.06595	0.578883		2.97449	0.308668
			1.97355	0.561524		2.7053	0.309116					3.24786	0.302079		3.47853	0.309205
			2.64241	0.419238		2.43227	0.309763					3.99011	0.530575		3.57289	0.310098
			2.99557	0.161848		2.40205	0.309813					4.11527	0.147982		2.99426	0.311171
			2.64677	0.471548		2.35899	0.310261					3.36142	0.18671		3.12554	0.311349
			2.37006	0.276358		2.68149	0.310559					3.53945	0.568895		2.92017	0.311707
			2.58769	0.490948		2.67933	0.311704					2.85731	0.871382		3.27482	0.311886
			2.33747	0.572332		2.3785	0.311803					2.80238	0.57501		4.44515	0.312064
			2.36591	0.146123		2.44712	0.312102					3.57815	0.303506		3.59295	0.313852
			2.52783	0.441286		2.23101	0.313744					3.1956	0.26437		3.86719	0.314209
			2.74285	0.304945		2.26226	0.313844					3.12526	0.8298		3.68215	0.314567
			2.55434	0.199406		2.40797	0.315486					3.3477	0.421321		3.29479	0.317069
			2.803	0.124291		2.16214	0.315585					3.36401	0.344068		3.35568	0.317069
			2.73524	0.227398		2.66959	0.316481					3.13129	0.12923		3.32827	0.317069
			2.39858	0.319211		2.41243	0.318571					3.4118	0.126376		3.49197	0.318499
			2.30126	0.387841		2.76951	0.319268					2.66231	0.47554		3.03182	0.318677
			2.45241	0.140449		2.64311	0.320661					3.56561	0.0915206		3.00462	0.319035
			3.1802	0.228965		2.26029	0.321507					3.46993	0.264166		3.10362	0.320822
			2.49095	0.375088		2.20985	0.322104					3.41842	0.279046		3.51522	0.321358
			2.40308	0.132613		2.62756	0.322203					3.44633	0.376274		2.99393	0.324576
			2.37261	0.103161		2.5367	0.322253					3.56853	0.37342		3.52678	0.326184
			2.46768	0.0743583		2.70511	0.323248					3.89749	0.204647		3.14983	0.32672
			2.56966	0.206701		2.82101	0.324741					3.46004	0.48777		3.56853	0.327435
			2.98924	0.602108		2.52535	0.32509					3.78108	0.454953		3.56054	0.329223
			3.29627	0.0783572		2.18067	0.325886					3.36071	0.192214		3.44633	0.329937
			2.74536	0.256904		2.20553	0.326085					3.3131	0.519364		3.54641	0.330831
			2.9163	0.390705		2.63158	0.326533					3.88779	0.126376		3.26023	0.33101
			2.47172	0.243286		2.32163	0.326781					3.39196	0.310232		3.10326	0.331546
			3.46401	0.195353		2.14383	0.326881					3.0036	0.194252		3.15348	0.335836
			2.52236	0.222534		2.33397	0.327926					2.92222	0.84468		3.11973	0.336372
			2.6481	0.187571		2.443	0.334196					2.99426	0.354872		2.83822	0.338338
			2.23551	0.413024		2.41408	0.33534					3.74161	0.124134		3.22798	0.340661
			2.87251	0.405674		2.40377	0.335539					3.70109	0.197106		3.41192	0.341734
			2.57433	0.63626		2.42638	0.335639					3.79877	0.134529		3.03332	0.342985
			2.45753	0.403296		2.33613	0.33758					3.58664	0.293926		2.80622	0.3437
			2.53633	0.0838692		2.78232	0.337828					3.71965	0.199144		2.92469	0.344415
			2.43486	0.545042		2.28451	0.339918					3.3695	0.332042		2.92193	0.344951
			2.82875	0.229452		2.38521	0.341461					3.65227	0.324501		3.1216	0.347096
			2.36366	0.296568		2.58359	0.341511					3.0457	0.198125		3.53154	0.347811
			2.90012	0.5699		2.36387	0.341959					3.31312	0.351406		3.19871	0.350134
			2.33382	0.18957		2.43683	0.342456					2.812	0.227069		3.1801	0.350313
			2.37399	0.374764		2.26895	0.344098					3.31375	0.246025		3.93108	0.351921
			2.43227	0.336396		2.42597	0.344248					3.27402	0.245821		3.00506	0.3521
			2.44041	0.318346		2.41153	0.344895					2.7112	0.57501		3.35698	0.35353
			2.93517	0.221886		2.37399	0.345094					3.2223	0.253159		3.46733	0.35496
			2.41414	0.417509		2.24729	0.345293					3.32843	0.169792		2.97237	0.355317
			2.45209	0.57525		2.49095	0.345392					3.57184	0.226661		2.9486	0.355317
			2.48692	0.236315		2.98056	0.346636					3.17465	0.283327		3.07225	0.355496
			2.62756	0.349905		2.42599	0.346785					3.26145	0.410518		3.2379	0.359249
			3.76655	0.00470143		2.37536	0.347134					4.93415	0.0949857		3.26145	0.359964
			3.16979	0.0586868		2.38716	0.34997					3.55353	0.2713		3.09966	0.361037
			2.64743	0.412861		2.84623	0.351413					3.29223	0.25051		2.95066	0.361573
			2.48871	0.125155		2.77543	0.351811					3.16295	0.332858		3.17637	0.363003
			3.06601	0.105647		2.58282	0.351911					3.74178	0.47554		3.33757	0.363003
			2.25556	0.643286		2.90083	0.35201					3.02575	0.428659		3.33269	0.363003
			3.16059	0.239233		2.31546	0.354946					3.70514	0.266816		3.09141	0.36336
			2.82144	0.28441		2.30126	0.357136					3.06975	0.241745		3.39077	0.363718
			2.64311	0.34823		2.9163	0.359773					3.26132	0.325724		2.78633	0.365505
			2.14999	0.765631		2.38411	0.361316					3.04122	0.283734		3.54991	0.365505
			2.49955	0.728236		2.46004	0.361764					3.55875	0.578068		3.49671	0.36622
			2.77543	0.382059		2.69674	0.361764					3.30447	0.168977		3.66813	0.366577
			2.7789	0.1291		2.49061	0.36256					3.09301	0.220546		4.20604	0.368543
			2.76982	0.595461		2.48459	0.362759					3.12464	0.557277		2.87824	0.369437
			3.23611	0.100946		2.6738	0.363854					3.80523	0.164085		3.3477	0.369437
			2.74308	0.176006		3.04501	0.363854					2.70111	0.214024		3.40977	0.375871
			2.65711	0.549365		2.39136	0.365894					3.62782	0.187118		3.02575	0.375871
			3.79182	0		2.55891	0.369427					3.57158	0.264166		3.35904	0.378195
			2.43315	0.324507		2.49958	0.369974					3.40602	0.214024		3.33928	0.378195
			2.2172	0.324075		2.45753	0.371367					3.06702	0.598043		3.77003	0.378374
			2.45488	0.308079		2.28254	0.373308					3.18961	0.32817		3.33198	0.379446
			2.66379	0.201567		2.26305	0.373457					4.36742	0.0998777		2.64159	0.379982
			2.94137	0.078033		2.87251	0.373557					3.58461	0.26274		3.48378	0.380518
			2.27931	0.239016		2.11176	0.373557					2.99393	0.370159		3.23741	0.380518
			2.81514	0.406052		2.81514	0.373905					3.515	0.334488		3.03249	0.382484
			2.54296	0.292245		2.97877	0.3751					3.67006	0.122707		3.08988	0.385702
			2.53796	0.137909		2.69205	0.375498					3.0789	0.312271		3.45392	0.388204
			3.29049	0.281708		2.40441	0.375597					3.66882	0.0858133		3.32244	0.388919
			2.50507	0.12321		2.57554	0.375945					3.36643	0.172646		3.50707	0.389812
			2.21441	0.250041		2.21882	0.375945					3.33879	0.199348		3.66739	0.395353
			2.64202	0.44388		2.79018	0.378682					3.10874	0.155524		3.78108	0.398928
			3.06697	0.416104		2.70537	0.378682					3.36161	0.147371		3.35201	0.401787
			2.44712	0.338935		2.30338	0.379877					3.2748	0.26702		2.98343	0.402145
			2.93257	0.425993		2.64743	0.380175					3.66739	0.450876		4.01646	0.402324
			2.58282	0.382167		2.23551	0.380324					3.03176	0.297391		3.03386	0.402681
			2.6675	0.268306		2.42162	0.381071					4.25285	0.233795		3.32067	0.406792
			2.6901	0.145258		3.06697	0.383161					3.53793	0.288015		2.97293	0.407328
			2.91318	0.158768		2.48752	0.383459					3.75451	0.236038		3.05839	0.4084
			2.45492	0.122129		2.41414	0.384455					3.12554	0.355075		3.29753	0.41269
			2.83282	0.075331		2.96262	0.384753					3.6028	0.220954		2.91988	0.412869
			3.02211	0.0155634		2.64241	0.386047					3.71307	0.0792907		2.98694	0.413762
			2.29446	0.197676		2.34295	0.386296					3.07225	0.405422		3.39908	0.413941
			2.58311	0.189787		2.31833	0.388535					2.90181	0.488993		3.48835	0.414835
			2.84047	0.247933		2.55537	0.390874					3.48835	0.473094		3.54336	0.415013
			2.30338	0.412537		2.80815	0.39177					2.96347	0.478394		2.66231	0.416979
			2.52535	0.35304		2.46528	0.391919					4.11288	0.181614		3.74178	0.416979
			3.05776	0.207836		2.93257	0.392267					3.05931	0.285365		2.96347	0.419482
			2.58429	0.23772		2.16722	0.394457					4.20604	0.420302		3.38238	0.420197
			2.43881	0.669116		2.62893	0.395104					3.07308	0.637179		3.28422	0.424844
			2.24473	0.237665		2.38944	0.396547					3.23627	0.240318		3.46004	0.427703
			4.40942	0.0826263		2.4225	0.396845					4.61198	0.0623726		3.12066	0.428597
			2.32378	0.058957		2.23213	0.399234					3.28422	0.484509		2.90181	0.428776
			2.55537	0.42448		2.32577	0.401224					2.84454	0.499592		3.32671	0.429312
			2.99767	0.257444		2.55856	0.402369					3.76458	0.17713		3.1782	0.429848
			2.51978	0.290084		2.39705	0.406051					3.5427	0.492051		3.5427	0.431457
			2.82101	0.352661		2.52783	0.40635					3.36296	0.13779		3.04358	0.43521
			2.577	0.45458		2.70045	0.407544					2.79742	0.292499		2.84454	0.43807
			2.60454	0.243394		2.15977	0.407693					3.63173	0.228903		3.13662	0.44361
			2.25924	0.52883		2.75496	0.407992					3.12719	0.331431		3.26128	0.444683
			2.42369	0.128128		2.64202	0.408738					3.51126	0.17183		3.23103	0.445398
			2.48318	0.573142		2.7017	0.409285					2.71237	0.534244		3.68934	0.445576
			2.55856	0.436963		2.57099	0.409684					3.35225	0.350183		3.11964	0.448794
			2.20553	0.354121		2.57915	0.411127					3.43502	0.285161		3.47315	0.450402
			2.2037	0.454472		2.85589	0.416202					3.04358	0.496331		3.15154	0.450402
			2.54865	0.245934		2.26157	0.418292					3.32827	0.361598		2.94325	0.451117
			2.4639	0.494677		2.2037	0.418491					3.19871	0.399307		2.93549	0.452011
			2.56564	0.106944		2.577	0.418591					3.59295	0.357929		3.3131	0.455407
			2.44116	0.231991		2.18368	0.420979					2.89545	0.185283		2.91279	0.460769
			2.6133	0.14488		2.40535	0.421377					3.65407	0.350183		3.23295	0.46345
			2.26157	0.454256		2.41833	0.421676					2.89187	0.242152		3.39033	0.463807
			2.54377	0.259768		2.32983	0.423219					3.35698	0.40318		3.83057	0.464701
			2.7053	0.335693		2.63949	0.429339					3.33512	0.185487		3.99011	0.465237
			2.46076	0.334937		2.47708	0.431628					3.11482	0.821443		2.71237	0.468454
			3.30204	0.00967306		2.27273	0.431827					3.51721	0.187322		3.45248	0.479535
			2.78501	0.153418		2.34733	0.431827					3.28963	0.190583		3.17507	0.480965
			2.82609	0.130235		2.85189	0.432424					3.74914	0.242356		3.89201	0.488114
			2.73418	0.507214		2.54886	0.432574					3.11295	0.736038		3.0654	0.488293
			2.85534	0.273872		2.64677	0.434216					3.39882	0.167754		3.12464	0.488651
			2.38411	0.480789		2.42626	0.436505					3.34743	0.32287		3.03992	0.49008
			2.64093	0.232694		2.38587	0.440486					2.91347	0.160008		3.17126	0.492761
			3.43934	0.0848419		2.60399	0.441033					4.51926	0.120872		3.53945	0.498838
			2.42162	0.413834		2.58311	0.441431					2.7047	0.253567		3.33744	0.500804
			2.21964	0.306242		2.38411	0.442725					2.98998	0.241133		3.51156	0.503843
			2.50484	0.517698		2.58769	0.45208					2.93549	0.515491		3.32439	0.504021
			2.5342	0.193677		2.46374	0.45213					3.57429	0.20689		2.80238	0.5042
			2.37141	0.183626		2.45424	0.452528					3.37911	0.337342		2.7112	0.5042
			2.87194	0.136287		2.42118	0.453175					3.82209	0.222177		3.42988	0.506166
			2.46066	0.159741		2.99875	0.454966					3.89201	0.556665		3.28037	0.506166
			2.56579	0.176871		2.13321	0.454966					3.31065	0.30371		3.55875	0.506881
			2.53492	0.24696		2.4639	0.455514					3.1707	0.251325		3.06595	0.507596
			2.30971	0.182383		2.41008	0.458848					2.92637	0.312882		2.95815	0.517605
			2.69674	0.392867		2.32585	0.459345					3.91277	0.318589		3.26584	0.518856
			2.06469	0.578438		2.41333	0.461833					2.71462	0.850591		3.49726	0.522431
			2.90564	0.21859		2.71931	0.466113					3.63961	0.306156		3.06702	0.524397
			3.00445	0.244529		2.73418	0.467058					3.39252	0.612719		2.94795	0.524576
			2.56721	0.227074		2.16183	0.471338					3.43123	0.206278		3.46398	0.528686
			2.93536	0.179195		2.36456	0.471537					4.03394	0.0854056		2.45547	0.53101
			2.5008	0.545852		2.53046	0.476164					3.35664	0.339992		2.83374	0.532618
			2.7516	0.263983		2.50484	0.476712					3.41488	0.117815		2.96085	0.533333
			2.63107	0.142448		2.4517	0.47701					3.44058	0.103547		3.09677	0.53387
			2.66074	0.242961		2.51949	0.48124					3.80055	0.348349		3.64328	0.537087
			2.4517	0.518022		2.46663	0.48323					3.49168	0.687525		3.39252	0.537265
			2.49139	0.258525		2.30626	0.485669					3.33198	0.432735		3.01733	0.5437
			3.40237	0.135315		2.48231	0.486266					4.44515	0.355891		2.80868	0.554602
			2.71931	0.506188		2.25924	0.486963					3.0202	0.305137		3.19255	0.556032
			2.62711	0.0841394		2.19029	0.487709					2.76173	0.190175		3.07308	0.558713
			2.68149	0.33726		2.2702	0.491988					3.68577	0.259682		2.92382	0.560858
			2.57016	0.273115		2.4718	0.494576					3.26128	0.507134		3.06227	0.56479
						2.65559	0.500249					3.01244	0.572833
						2.43486	0.501891					2.97689	0.580876
						2.5008	0.502637					2.86694	0.58445
						2.38079	0.503732					2.96684	0.588025
						2.75062	0.504429					3.19797	0.59017
						2.21518	0.505424					3.04955	0.591957
						2.65711	0.505872					4.00975	0.594817
						2.47108	0.510201					3.22197	0.599464
						2.27323	0.513585					3.49168	0.60286
						2.35967	0.51448					3.21207	0.603575
						2.32734	0.514879					3.56609	0.605898
						1.97355	0.517068					2.76611	0.623592
						2.47342	0.5209					2.53223	0.628418
						2.58396	0.521198					3.02297	0.635746
						2.90012	0.524781					2.87157	0.636997
						3.05436	0.526423					2.81038	0.638785
						2.33747	0.52702					3.66526	0.638785
						2.48318	0.527767					3.11295	0.645398
						2.36188	0.528165					2.82699	0.64647
						2.45209	0.529707					3.08555	0.647542
						2.06469	0.532643					2.84874	0.652011
						2.43182	0.534136					3.52704	0.656658
						2.27236	0.535579					2.92065	0.656658
						2.29505	0.535729					2.84978	0.670956
						2.35673	0.538664					3.20629	0.68025
						2.46196	0.538913					2.74924	0.685791
						2.76982	0.548318					3.04982	0.68597
						2.26747	0.55001					2.68848	0.692583
						2.23121	0.550458					2.77479	0.694549
						2.98924	0.554439					2.74528	0.70134
						2.24837	0.561654					2.7783	0.718856
						2.7282	0.577677					3.11482	0.720286
						2.57433	0.585888					3.12526	0.727614
						2.70563	0.587928					2.92222	0.740661
						2.25556	0.592357					2.92666	0.74084
						2.62988	0.596835					2.71462	0.745845
						2.3999	0.601811					2.80692	0.755853
						2.23269	0.608728					2.85731	0.764075
						2.43881	0.616143					2.84023	0.776586
						2.38698	0.618183					3.12423	0.783914
						2.35556	0.622761					2.92868	0.789812
						2.56256	0.632365					2.71264	0.81126
						2.25757	0.650627					3.20012	0.830563
						2.3784	0.665456					2.74047	0.834138
						2.44198	0.669287					2.58575	0.837712
						2.49955	0.670581					2.70765	0.843074
						2.73904	0.673816					2.8128	0.8479
						2.40705	0.674114					2.75347	0.855585
						2.12644	0.692874					3.66035	0.876854
						2.14999	0.705016					3.04098	0.879714
						2.35446	0.728553					2.91867	0.886327
						2.4444	0.730742					2.91276	0.888114
						2.7043	0.782494					2.93689	0.915282
						2.55853	0.785977					2.76789	0.91832
						2.26769	0.824642					2.7208	0.930652
						2.57749	0.92083					3.00214	0.93244
						2.36765	0.953025					3.01014	0.944593
						2.24386	1					2.93308	1

## Sheet: Fig.3A-F
Source data for Fig.3a-f
Fig.3a				Fig.3b				Fig.3c-d							Fig.3e-f
ID	Relative expression of CISD2(LUAD)	Relative expression of CISD2(Normal)		ID	Relative expression of NIT2(LUAD)	Relative expression of NIT2(Normal)		LUAD samples	Relative expression of CISD2	Relative expression of NIT2	Paired-samples	Relative expression of CISD2	Relative expression of NIT2		Group	Expression of CISD2	Normalization expression of CISD2	Expression of NIT2	Normalization expression of NIT2
TCGA-55-6979	10.137	9.15228		TCGA-55-6979	10.3365	9.224		17T	1.72812	4.50708	17N	1.48696	1.38655		iBAQ LUAD_01T	8.28372e+07	0.28024	1.55446e+07	0.223551
TCGA-91-6831	10.0444	9.04712		TCGA-91-6831	10.1787	8.94251		18T	3.12148	1.8059	18N	1.14903	2.04261		iBAQ LUAD_02T	1.64829e+08	0.557623	2.236e+07	0.321566
TCGA-44-6777	10.5953	9.5216		TCGA-44-6777	10.2819	9.46352		19T	1.47641	2.09633	19N	1.19366	1.30401		iBAQ LUAD_03T	2.10753e+08	0.712983	1.7118e+07	0.246179
TCGA-44-3396	11.9524	10.4959		TCGA-44-3396	12.2309	10.5962		20T	1.61759	4.38796	20N	3.24348	2.00256		iBAQ LUAD_04T	4.11702e+07	0.13928	9.97774e+06	0.143493
TCGA-49-6742	10.1849	9.82814		TCGA-49-6742	10.014	9.97585		22T	2.88318	3.64308	22N	1.06626	1.86825		iBAQ LUAD_05T	3.83646e+07	0.129788	3.70902e+07	0.533406
TCGA-50-5931	10.2946	9.33762		TCGA-50-5931	11.8541	9.59619		23T	2.27478	2.10948	23N	3.39609	2.44148		iBAQ LUAD_06T	1.8956e+07	0.0641288	2.83412e+07	0.407584
TCGA-44-6147	9.52943	9.23362		TCGA-44-6147	10.5632	9.67772		24T	1.16061	2.14013	24N	1.06793	1.39238		iBAQ LUAD_07T	2.3232e+07	0.0785944	2.47974e+07	0.356619
TCGA-49-6761	10.0098	9.224		TCGA-49-6761	10.5255	9.41574		25T	1.96973	1.99555	25N	1.4019	1.81483		iBAQ LUAD_08T	8.8953e+07	0.300931	1.53208e+07	0.220333
TCGA-44-5645	9.92926	9.89936		TCGA-44-5645	10.5294	10.4666		26T	1.9131	2.85775	26N	1.38689	1.31516		iBAQ LUAD_09T	6.04291e+07	0.204433	2.01241e+07	0.289411
TCGA-91-6836	10.8903	9.29002		TCGA-91-6836	10.5746	9.67948		27T	2.52749	2.38989	27N	3.48094	1.79482		iBAQ LUAD_100T	8.55445e+07	0.289399	1.29311e+07	0.185966
TCGA-44-3398	12.2219	10.2456		TCGA-44-3398	12.1796	10.6795		28T	3.6208	4.07444	28N	3.33076	2.10433		iBAQ LUAD_101T	9.63587e+07	0.325984	1.35607e+07	0.19502
TCGA-55-6984	10.3542	10.668		TCGA-55-6984	10.375	10.7969		29T	2.79385	1.7812	29N	1.25785	1.49406		iBAQ LUAD_102T	1.61287e+08	0.545638	2.15304e+07	0.309636
TCGA-49-4490	9.56224	10.4605		TCGA-49-4490	9.93517	10.4231		30T	1.84442	3.64822	30N	1.11382	1.63727		iBAQ LUAD_103T	5.70433e+07	0.192979	6.83824e+06	0.0983428
TCGA-49-6745	10.7682	10.3902		TCGA-49-6745	10.543	10.3376		33T	2.00565	2.05643	33N	0.973107	2.09161		iBAQ LUAD_10T	6.34404e+07	0.214621	1.72264e+07	0.247738
TCGA-55-6971	10.102	9.65821		TCGA-55-6971	9.50978	9.84862		34T	1.97908	1.71993	34N	3.35798	1.50688		iBAQ LUAD_11T	7.31323e+07	0.247408	2.28091e+07	0.328025
TCGA-44-2655	12.2568	10.4242		TCGA-44-2655	12.8615	10.8361		35T	2.31915	1.71429	35N	1.2312	1.71831		iBAQ LUAD_12T	1.11573e+08	0.377453	1.97151e+07	0.28353
TCGA-44-2665	11.3663	10.3837		TCGA-44-2665	11.2935	10.5206		37T	2.40207	1.45315	37N	0.961582	1.46414		iBAQ LUAD_13T	1.09946e+08	0.37195	2.5527e+07	0.367112
TCGA-73-4676	10.8242	9.57932		TCGA-73-4676	11.5152	10.0348		38T	2.34888	2.50198	38N	4.03074	1.82008		iBAQ LUAD_14T	9.2402e+07	0.312599	1.0499e+07	0.15099
TCGA-38-4625	12.5048	10.93		TCGA-38-4625	12.508	10.8564		39T	5.85118	1.96236	39N	1.13157	1.53832		iBAQ LUAD_15T	6.53428e+07	0.221056	1.76879e+07	0.254375
TCGA-55-6986	10.4242	10.4858		TCGA-55-6986	10.3219	11.3089		40T	2.83108	2.25659	40N	5.07598	2.77009		iBAQ LUAD_16T	1.75667e+08	0.594287	2.40784e+07	0.346279
TCGA-55-6983	11.6344	9.45327		TCGA-55-6983	10.8178	9.53916		41T	2.34249	1.94218	41N	1.43445	1.48956		iBAQ LUAD_17T	1.92651e+08	0.651744	5.37698e+07	0.773281
TCGA-49-4512	9.90388	10.3264		TCGA-49-4512	10.3987	10.4294		42T	2.47293	2.31009	42N	1.1105	1.82014		iBAQ LUAD_18T	2.37173e+08	0.802362	2.25781e+07	0.324703
TCGA-44-2661	11.4336	9.9571		TCGA-44-2661	11.7752	10.2252		44T	2.04666	2.66382	44N	1.3663	1.88851		iBAQ LUAD_19T	1.62251e+08	0.5489	1.03911e+07	0.149438
TCGA-38-4627	11.318	10.858		TCGA-38-4627	10.6303	10.5999		45T	2.99432	1.52352	45N	3.04709	1.97314		iBAQ LUAD_20T	1.02012e+08	0.345108	3.41906e+07	0.491706
TCGA-49-6743	10.7271	9.79766		TCGA-49-6743	10.6777	9.79116		46T	2.26637	2.19163	46N	1.00654	2.13605		iBAQ LUAD_21T	1.66141e+08	0.562061	1.6171e+07	0.232561
TCGA-44-6776	10.0056	9.37721		TCGA-44-6776	9.73132	9.88264		47T	2.12287	2.65917	47N	1.09808	2.15072		iBAQ LUAD_22T	1.13167e+08	0.382847	3.88291e+07	0.558413
TCGA-50-5936	10.0526	9.58871		TCGA-50-5936	10.9374	9.64566		48T	2.25105	4.05213	48N	4.2435	2.17129		iBAQ LUAD_23T	9.58453e+07	0.324247	2.36839e+07	0.340606
TCGA-91-6828	10.1176	9.39446		TCGA-91-6828	9.52748	9.91289		49T	2.93706	2.61739	49N	1.28905	2.19634		iBAQ LUAD_24T	1.62048e+08	0.548211	6.03501e+07	0.867913
TCGA-44-6146	10.3134	9.29232		TCGA-44-6146	9.78382	9.35315		50T	10.8846	4.17466	50N	1.2199	1.66155		iBAQ LUAD_25T	1.16258e+08	0.393304	5.54689e+07	0.797716
TCGA-50-5930	9.40939	9.26444		TCGA-50-5930	9.39874	9.51964		51T	2.52716	2.53954	51N	0.999332	1.85412		iBAQ LUAD_26T	8.88073e+07	0.300437	4.91739e+07	0.707185
TCGA-50-5932	11.4594	9.15735		TCGA-50-5932	9.74651	9.24317		52T	2.14128	2.16932	52N	1.00966	1.89521		iBAQ LUAD_27T	1.45368e+08	0.491783	2.35972e+07	0.339359
TCGA-38-4626	11.6965	11.1267		TCGA-38-4626	11.6289	11.2848		53T	6.53336	2.4988	53N	2.73715	2.10857		iBAQ LUAD_28T	1.11216e+08	0.376246	4.38089e+07	0.63003
TCGA-50-5935	10.6502	9.35535		TCGA-50-5935	10.007	9.4818		54T	2.55751	1.83342	54N	1.30221	1.68836		iBAQ LUAD_29T	7.85896e+07	0.265871	5.56561e+06	0.0800407
TCGA-38-4632	10.8305	10.4615		TCGA-38-4632	10.3663	9.85953		55T	2.26171	2.68567	55N	3.50127	1.8432		iBAQ LUAD_30T	1.12688e+08	0.381228	3.76793e+07	0.541878
TCGA-91-6847	11.0821	9.26679		TCGA-91-6847	10.9337	9.57743		56T	2.26583	2.33213	56N	3.64008	2.32175		iBAQ LUAD_31T	8.18162e+07	0.276787	2.44248e+07	0.35126
TCGA-55-6975	10.5382	8.87958		TCGA-55-6975	9.47371	9.1472		57T	2.67326	1.10158	57N	0.687443	1.77732		iBAQ LUAD_32T	9.71292e+07	0.328591	5.78175e+07	0.831492
TCGA-50-5933	10.9144	9.44294		TCGA-50-5933	10.3934	9.85487		60T	2.67887	2.2823	60N	1.29778	2.26531		iBAQ LUAD_33T	9.17411e+07	0.310363	3.93324e+07	0.565651
TCGA-44-6778	10.2656	9.68475		TCGA-44-6778	9.74483	9.8857		61T	2.71996	3.37033	61N	3.32763	1.85184		iBAQ LUAD_34T	8.25047e+07	0.279116	2.16461e+07	0.3113
TCGA-91-6835	10.314	9.43254		TCGA-91-6835	10.7004	10.1774		63T	2.95312	2.13527	63N	5.37069	2.13248		iBAQ LUAD_35T	1.77278e+08	0.599737	1.03416e+07	0.148725
TCGA-44-2657	10.7985	9.8857		TCGA-44-2657	10.5226	10.0954		66T	2.14317	1.81241	66N	1.12027	1.71292		iBAQ LUAD_36T	8.54395e+07	0.289044	4.7143e+06	0.0677978
TCGA-50-5939	11.0694	9.48583		TCGA-50-5939	10.1724	9.64386		67T	5.01954	3.3906	67N	1.28924	1.70129		iBAQ LUAD_37T	2.13539e+08	0.722408	1.12241e+07	0.161417
TCGA-49-6744	10.5008	9.64566		TCGA-49-6744	11.0802	9.66178		68T	1.69225	3.66479	68N	1.07857	1.72092		iBAQ LUAD_38T	1.08439e+08	0.366853	2.67324e+07	0.384446
TCGA-55-6968	10.6101	9.69697		TCGA-55-6968	10.3454	9.74315		71T	2.07413	2.0125	71N	3.72594	2.08739		iBAQ LUAD_39T	6.5316e+07	0.220966	3.81462e+07	0.548592
TCGA-55-6985	9.95128	10.5421		TCGA-55-6985	9.9629	10.8392		72T	2.39475	2.27177	72N	1.57368	2.54712		iBAQ LUAD_40T	1.80981e+08	0.612265	1.91872e+07	0.275937
TCGA-50-6595	10.1267	10.2312		TCGA-50-6595	9.91737	10.5255		73T	2.48145	1.74606	73N	0.90004	1.71855		iBAQ LUAD_41T	7.87963e+07	0.26657	2.20971e+07	0.317785
TCGA-55-6982	11.0084	9.40301		TCGA-55-6982	9.77479	9.86573		74T	6.42676	3.12674	74N	2.17054	2.11118		iBAQ LUAD_42T	2.2422e+08	0.758541	3.55631e+07	0.511444
TCGA-44-6148	9.86573	10.0196		TCGA-44-6148	10.3912	10.5206		89T	3.50153	1.60129	89N	1.41753	2.01497		iBAQ LUAD_43T	2.95593e+08	1	2.60524e+07	0.374668
TCGA-44-2662	11.7684	9.66711		TCGA-44-2662	11.6704	10.0403		90T	1.87668	2.52279	90N	0.48348	1.98164		iBAQ LUAD_44T	2.30118e+07	0.0778497	3.04553e+07	0.437987
TCGA-91-6829	9.93811	9.84549		TCGA-91-6829	9.95274	10.4635		91T	3.7473	2.73793	91N	1.46829	1.89357		iBAQ LUAD_45T	1.11053e+08	0.375697	3.0867e+07	0.443908
TCGA-55-6981	9.60918	8.93074		TCGA-55-6981	10.1408	9.50779									iBAQ LUAD_46T	1.26267e+08	0.427165	5.39609e+07	0.776029
TCGA-55-6978	11.4226	9.23362		TCGA-55-6978	11.151	9.75154									iBAQ LUAD_47T	7.14742e+07	0.241799	1.96396e+07	0.282443
TCGA-44-2668	11.1765	10.3465		TCGA-44-2668	11.1466	10.5177									iBAQ LUAD_48T	6.7022e+07	0.226737	5.30018e+07	0.762235
TCGA-55-6972	9.63662	9.13699		TCGA-55-6972	11.4294	9.71939									iBAQ LUAD_49T	1.47309e+08	0.498352	3.40926e+07	0.490296
TCGA-55-6980	9.61471	8.75154		TCGA-55-6980	9.98157	9.43879									iBAQ LUAD_50T	1.01536e+08	0.343498	2.91023e+07	0.418529
TCGA-55-6970	11.2986	9.49185		TCGA-55-6970	11.1209	9.67243									iBAQ LUAD_51T	8.49603e+07	0.287423	4.96271e+07	0.713703
TCGA-44-6145	10.1241	9.51767		TCGA-44-6145	10.5953	9.72451									iBAQ LUAD_52T	5.08089e+07	0.171888	3.79217e+07	0.545363
TCGA-91-6849	10.0042	9.15987		TCGA-91-6849	10.1812	9.7039									iBAQ LUAD_53T	1.20402e+08	0.407324	2.93553e+07	0.422168
															iBAQ LUAD_54T	5.54761e+07	0.187677	2.71819e+07	0.390911
															iBAQ LUAD_55T	4.60414e+07	0.155759	2.258e+07	0.32473
															iBAQ LUAD_56T	4.94622e+07	0.167332	1.28951e+07	0.185448
															iBAQ LUAD_57T	3.50741e+07	0.118657	1.49893e+07	0.215566
															iBAQ LUAD_58T	1.24752e+08	0.42204	4.74955e+07	0.683047
															iBAQ LUAD_59T	1.07844e+08	0.364838	2.30548e+07	0.331558
															iBAQ LUAD_60T	1.51061e+08	0.511043	2.88465e+07	0.414851
															iBAQ LUAD_61T	1.01078e+08	0.34195	3.29977e+07	0.47455
															iBAQ LUAD_62T	7.03155e+07	0.237879	3.68352e+07	0.529738
															iBAQ LUAD_63T	1.29204e+08	0.437102	3.72609e+07	0.53586
															iBAQ LUAD_64T	1.05072e+08	0.355462	3.63091e+07	0.522172
															iBAQ LUAD_65T	5.72928e+07	0.193823	3.5535e+07	0.51104
															iBAQ LUAD_66T	1.50333e+08	0.508581	5.88358e+07	0.846136
															iBAQ LUAD_67T	5.01649e+07	0.169709	4.11174e+07	0.591321
															iBAQ LUAD_68T	1.08837e+08	0.368197	3.75566e+07	0.540113
															iBAQ LUAD_69T	1.08103e+08	0.365716	2.71673e+07	0.390702
															iBAQ LUAD_70T	1.16899e+08	0.395473	9.74912e+06	0.140205
															iBAQ LUAD_71T	1.7222e+08	0.582623	2.44732e+07	0.351956
															iBAQ LUAD_72T	1.58245e+08	0.535348	9.42595e+06	0.135558
															iBAQ LUAD_73T	1.09602e+08	0.370788	9.57202e+06	0.137658
															iBAQ LUAD_74T	4.58382e+07	0.155072	2.14809e+07	0.308923
															iBAQ LUAD_75T	1.58306e+08	0.535554	2.45562e+07	0.35315
															iBAQ LUAD_76T	1.18125e+08	0.399621	3.12183e+07	0.44896
															iBAQ LUAD_77T	7.45903e+07	0.252341	2.4317e+07	0.34971
															iBAQ LUAD_78T	4.61801e+07	0.156229	2.94756e+07	0.423898
															iBAQ LUAD_79T	1.17325e+08	0.396912	4.91109e+07	0.706279
															iBAQ LUAD_80T	9.71636e+07	0.328707	1.02466e+07	0.147359
															iBAQ LUAD_81T	5.94495e+07	0.201119	2.43538e+07	0.35024
															iBAQ LUAD_82T	6.33697e+07	0.214381	1.42743e+07	0.205283
															iBAQ LUAD_83T	1.38015e+08	0.466909	1.07033e+07	0.153928
															iBAQ LUAD_84T	9.73025e+07	0.329177	1.71578e+07	0.246752
															iBAQ LUAD_85T	8.50917e+07	0.287868	4.51533e+07	0.649363
															iBAQ LUAD_86T	5.26751e+07	0.178201	2.40078e+07	0.345263
															iBAQ LUAD_87T	5.49916e+07	0.186038	3.41331e+07	0.490879
															iBAQ LUAD_88T	7.38484e+07	0.249831	1.94952e+07	0.280366
															iBAQ LUAD_89T	1.66846e+08	0.564444	8.20005e+06	0.117927
															iBAQ LUAD_90T	6.74761e+07	0.228273	5.01018e+06	0.0720529
															iBAQ LUAD_91T	6.67091e+07	0.225679	1.44101e+07	0.207236
															iBAQ LUAD_92T	1.09174e+08	0.369337	1.35097e+07	0.194287
															iBAQ LUAD_93T	1.16421e+08	0.393856	1.47008e+07	0.211417
															iBAQ LUAD_94T	6.28465e+07	0.212612	1.42184e+07	0.20448
								T test P	0.00264615	9.71055e-06					iBAQ LUAD_95T	6.77642e+07	0.229248	5.40955e+06	0.0777965
								FC	1.45202	1.36543					iBAQ LUAD_96T	1.10674e+08	0.374412	3.54097e+07	0.509237
								average	2.85014	2.51166					iBAQ LUAD_97T	1.32298e+08	0.447568	1.25646e+07	0.180695
								配对	#N/A	#N/A					iBAQ LUAD_98T	1.0987e+08	0.371695	2.39013e+07	0.343732
															iBAQ LUAD_99T	1.76614e+08	0.597489	2.13762e+07	0.307418
															iBAQ LUAD_01N	5.71377e+07	0.193298	6.744e+06	0.0969875
															iBAQ LUAD_02N	7.34733e+07	0.248562	7.82325e+06	0.112509
															iBAQ LUAD_03N	1.67804e+08	0.567687	6.23528e+06	0.0896715
															iBAQ LUAD_04N	5.12097e+07	0.173244	1.07804e+07	0.155036
															iBAQ LUAD_05N	2.99109e+07	0.10119	3.67985e+06	0.0529211
															iBAQ LUAD_06N	5.22753e+06	0.0176849	2.39168e+06	0.0343955
															iBAQ LUAD_07N	2.00042e+07	0.0676747	2.07462e+06	0.0298357
															iBAQ LUAD_08N	4.62906e+07	0.156602	2.94923e+06	0.0424138
															iBAQ LUAD_09N	1.60874e+07	0.0544241	8.63495e+06	0.124182
															iBAQ LUAD_100N	1.99984e+07	0.0676553	429940	0.0061831
															iBAQ LUAD_101N	3.22217e+07	0.109007	1.07333e+07	0.154359
															iBAQ LUAD_102N	5.05281e+07	0.170938	4.03186e+06	0.0579834
															iBAQ LUAD_103N	3.57906e+07	0.121081	4.15123e+06	0.0597002
															iBAQ LUAD_10N	3.84842e+07	0.130193	4.94112e+06	0.0710597
															iBAQ LUAD_11N	2.39403e+07	0.0809906	3.7358e+06	0.0537257
															iBAQ LUAD_12N	7.73392e+07	0.261641	6.33278e+06	0.0910737
															iBAQ LUAD_13N	5.05371e+07	0.170968	5.48155e+06	0.0788318
															iBAQ LUAD_14N	3.62158e+07	0.122519	307125	0.00441686
															iBAQ LUAD_15N	2.79805e+07	0.0946588	2.41732e+06	0.0347643
															iBAQ LUAD_16N	7.26527e+07	0.245786	1.97562e+07	0.28412
															iBAQ LUAD_17N	4.14103e+07	0.140092	8.21264e+06	0.118109
															iBAQ LUAD_18N	3.66183e+07	0.123881	5.6607e+06	0.0814083
															iBAQ LUAD_19N	1.00865e+08	0.341228	1.07987e+07	0.1553
															iBAQ LUAD_20N	3.08292e+07	0.104296	4.17691e+06	0.0600694
															iBAQ LUAD_21N	2.23285e+07	0.0755381	4.96411e+06	0.0713904
															iBAQ LUAD_22N	5.63778e+07	0.190728	2.03174e+06	0.0292191
															iBAQ LUAD_23N	9.2977e+07	0.314544	7.68336e+06	0.110497
															iBAQ LUAD_24N	9.11282e+07	0.308289	5.34461e+06	0.0768624
															iBAQ LUAD_25N	4.03052e+07	0.136354	6.22945e+06	0.0895877
															iBAQ LUAD_26N	9.50348e+07	0.321505	1.241e+07	0.178473
															iBAQ LUAD_27N	5.40603e+07	0.182888	2.08617e+06	0.0300019
															iBAQ LUAD_28N	3.03055e+07	0.102524	7.58767e+06	0.109121
															iBAQ LUAD_29N	6.01289e+07	0.203418	1.26465e+06	0.0181873
															iBAQ LUAD_30N	9.24321e+07	0.3127	2.64979e+06	0.0381074
															iBAQ LUAD_31N	4.74499e+07	0.160524	2.33594e+06	0.0335939
															iBAQ LUAD_32N	8.34557e+07	0.282333	1.90509e+06	0.0273976
															iBAQ LUAD_33N	5.64639e+07	0.191019	9.40147e+06	0.135205
															iBAQ LUAD_34N	5.32368e+07	0.180102	3.88208e+06	0.0558294
															iBAQ LUAD_35N	6.28422e+07	0.212597	2.36835e+06	0.03406
															iBAQ LUAD_36N	5.47393e+07	0.185184	565192	0.0081282
															iBAQ LUAD_37N	1.00997e+08	0.341677	1.99181e+06	0.0286449
															iBAQ LUAD_38N	5.20022e+07	0.175925	1.45081e+07	0.208645
															iBAQ LUAD_39N	3.83566e+07	0.129761	4.14099e+06	0.0595529
															iBAQ LUAD_40N	5.50168e+07	0.186123	NA	#VALUE!
															iBAQ LUAD_41N	5.22682e+07	0.176825	2.95886e+06	0.0425523
															iBAQ LUAD_42N	6.07995e+07	0.205686	2.82553e+06	0.0406348
															iBAQ LUAD_43N	1.8128e+07	0.0613276	6.97955e+06	0.100375
															iBAQ LUAD_44N	4.38468e+07	0.148335	1.15885e+07	0.166657
															iBAQ LUAD_45N	3.99811e+07	0.135257	1.00712e+07	0.144838
															iBAQ LUAD_46N	4.87696e+07	0.164989	4.32331e+06	0.0621749
															iBAQ LUAD_47N	3.56271e+07	0.120528	3.30412e+06	0.0475175
															iBAQ LUAD_48N	5.99102e+07	0.202678	3.69108e+06	0.0530826
															iBAQ LUAD_49N	5.53732e+07	0.187329	3.53378e+06	0.0508204
															iBAQ LUAD_50N	2.75213e+07	0.0931053	9.39168e+06	0.135065
															iBAQ LUAD_51N	5.93826e+07	0.200893	1.83946e+07	0.264538
															iBAQ LUAD_52N	5.82026e+07	0.196901	3.32834e+06	0.0478659
															iBAQ LUAD_53N	3.23411e+07	0.109411	4.34789e+06	0.0625284
															iBAQ LUAD_54N	4.54231e+07	0.153668	3.1085e+06	0.0447043
															iBAQ LUAD_55N	2.23439e+07	0.0755902	5.77559e+06	0.0830606
															iBAQ LUAD_56N	5.27359e+07	0.178407	3.72954e+06	0.0536357
															iBAQ LUAD_57N	1.75643e+07	0.0594206	1.19907e+06	0.0172442
															iBAQ LUAD_58N	2.77868e+07	0.0940035	3.7489e+06	0.053914
															iBAQ LUAD_59N	7.54854e+07	0.255369	1.34552e+07	0.193503
															iBAQ LUAD_60N	4.14236e+07	0.140137	7.42093e+06	0.106723
															iBAQ LUAD_61N	3.83138e+07	0.129617	5.89735e+06	0.0848116
															iBAQ LUAD_62N	9.38761e+07	0.317586	5.18461e+06	0.0745615
															iBAQ LUAD_63N	1.00149e+08	0.338806	9.35959e+06	0.134603
															iBAQ LUAD_64N	8.31614e+07	0.281337	1.30707e+07	0.187974
															iBAQ LUAD_65N	2.91146e+07	0.0984956	1.85934e+06	0.0267397
															iBAQ LUAD_66N	4.87912e+07	0.165062	1.14322e+07	0.16441
															iBAQ LUAD_67N	8.81241e+06	0.0298126	3.19827e+07	0.459953
															iBAQ LUAD_68N	8.54446e+07	0.289061	5.10843e+06	0.0734659
															iBAQ LUAD_69N	3.28151e+07	0.111014	5.00788e+06	0.0720199
															iBAQ LUAD_70N	3.74482e+07	0.126688	2.37566e+06	0.0341651
															iBAQ LUAD_71N	7.91917e+06	0.0267908	2.21594e+06	0.0318681
															iBAQ LUAD_72N	1.10915e+08	0.37523	4.87594e+06	0.0701224
															iBAQ LUAD_73N	3.54594e+07	0.11996	1.16684e+06	0.0167807
															iBAQ LUAD_74N	5.67908e+07	0.192125	5.82638e+06	0.0837909
															iBAQ LUAD_75N	4.60177e+07	0.155679	6.85644e+06	0.0986045
															iBAQ LUAD_76N	8.14966e+07	0.275705	6.91154e+06	0.0993971
															iBAQ LUAD_77N	1.4157e+07	0.0478935	2.45827e+06	0.0353532
															iBAQ LUAD_78N	2.51146e+07	0.0849633	2.62852e+06	0.0378016
															iBAQ LUAD_79N	4.69171e+07	0.158722	6.88091e+06	0.0989566
															iBAQ LUAD_80N	5.95581e+07	0.201487	3.06369e+06	0.0440598
															iBAQ LUAD_81N	4.00178e+07	0.135381	5.44034e+06	0.0782393
															iBAQ LUAD_82N	3.48809e+07	0.118003	3.38535e+06	0.0486858
															iBAQ LUAD_83N	5.87505e+07	0.198755	2.23178e+06	0.0320959
															iBAQ LUAD_84N	8.39946e+07	0.284156	2.94643e+06	0.0423736
															iBAQ LUAD_85N	7.13012e+07	0.241214	1.21184e+06	0.0174278
															iBAQ LUAD_86N	1.79665e+07	0.0607811	216879	0.003119
															iBAQ LUAD_87N	2.003e+07	0.0677621	9.7197e+06	0.139782
															iBAQ LUAD_88N	2.6389e+07	0.0892746	3.23034e+06	0.0464565
															iBAQ LUAD_89N	5.5003e+07	0.186077	2.02866e+07	0.291747
															iBAQ LUAD_90N	3.25737e+07	0.110198	1.98813e+06	0.028592
															iBAQ LUAD_91N	3.88162e+07	0.131316	1.98236e+06	0.028509
															iBAQ LUAD_92N	1.17997e+07	0.0399188	691792	0.00994887
															iBAQ LUAD_93N	4.8247e+07	0.163221	2.50594e+06	0.0360387
															iBAQ LUAD_94N	1.55211e+07	0.0525082	4.005e+06	0.0575972
															iBAQ LUAD_95N	3.17996e+07	0.107579	4.99516e+06	0.071837
															iBAQ LUAD_96N	1.74128e+07	0.0589079	2.47572e+07	0.356041
															iBAQ LUAD_97N	3.38518e+07	0.114522	6.95347e+07	1
															iBAQ LUAD_98N	3.68355e+07	0.124616	2.85619e+06	0.0410758
															iBAQ LUAD_99N	4.66493e+07	0.157816	1.44487e+06	0.0207792

## Sheet: Fig.3G-L
Source data for Fig.3g-l
Fig.3g					Fig.3h					Fig.3i-j												Fig.3K-L
ID	Group	PDUI	Normalization PDUI of CISD2		ID	Group	PDUI	Normalization PDUI of NIT2		ID	PDUI value(LUAD)	Normalization PDUI of CISD2(LUAD)	PDUI value(Normal)	Normalization PDUI of CISD2(Normal)	PDUI value(LUAD)	Normalization PDUI of NIT2(LUAD)	PDUI value(Normal)	Normalization PDUI of NIT2(Normal)				ID	OS(1:death;2:alive)	Time(month)	CISD2	PDUI
Tumor.55.A493	LUAD	0.00658	0		Tumor.55.6972	LUAD	0.0123	0		TCGA-38-4625	0.01255	0.0489058	0.03561	0.487726	0.07155	0.294835	0.05885	0.231638				Tumor.97.7938	1	0.59	10.375	0.03478
Tumor.53.A4EZ	LUAD	0.00897	0.0427167		Tumor.38.7271	LUAD	0.01266	0.0017914		TCGA-38-4626	0.02268	0.241675	0.02689	0.321789	0.08102	0.341959	0.04002	0.137938				Tumor.55.7574	1	32.69	9.45121	0.0146
Tumor.95.7043	LUAD	0.00925	0.0477212		Tumor.64.1676	LUAD	0.01317	0.00432922		TCGA-38-4627	0.03581	0.491532	0.03151	0.409705	0.0301	0.0885748	0.04498	0.162619				Tumor.05.4250	1	3.98	11.9133	0.01534
Tumor.78.7146	LUAD	0.00936	0.0496872		Tumor.55.A492	LUAD	0.01409	0.00890725		TCGA-38-4632	0.01174	0.0334919	0.02239	0.236156	0.02533	0.0648388	0.06973	0.285778				Tumor.95.A4VK	0	21.39	10.3163	0.02908
Tumor.62.A472	LUAD	0.00942	0.0507596		Tumor.64.5781	LUAD	0.01518	0.0143312		TCGA-44-2655	0.02225	0.233492	0.0468	0.700666	0.02854	0.0808121	0.07691	0.321507				Tumor.97.A4M6	0	18.66	11.041	0.02693
Tumor.05.5429	LUAD	0.00943	0.0509383		Tumor.44.6774	LUAD	0.01647	0.0207504		TCGA-44-2657	0.02414	0.269458	0.03796	0.532445	0.03209	0.0984773	0.11996	0.535729				Tumor.78.7155	1	38.47	10.4888	0.02078
Tumor.35.4123	LUAD	0.00949	0.0520107		Tumor.05.5425	LUAD	0.01844	0.0305533		TCGA-44-2661	0.0216	0.221123	0.04412	0.649667	0.05275	0.201284	0.07537	0.313844				Tumor.05.4402	1	8.02	12.0279	0.02043
Tumor.35.5375	LUAD	0.00964	0.0546917		Tumor.97.A4M3	LUAD	0.01967	0.036674		TCGA-44-2662	0.02045	0.199239	0.05865	0.926166	0.04674	0.171377	0.07703	0.322104				Tumor.MP.A4T4	1	85.97	10.8368	0.01925
Tumor.49.4507	LUAD	0.00971	0.0559428		Tumor.78.8660	LUAD	0.01981	0.0373706		TCGA-44-2665	0.03051	0.390676	0.04332	0.634443	0.05055	0.190336	0.06049	0.239799				Tumor.78.7535	1	31.18	11.4057	0.01739
Tumor.55.6975	LUAD	0.00998	0.0607685		Tumor.62.A46P	LUAD	0.02	0.0383161		TCGA-44-2668	0.0122	0.0422455	0.04496	0.665652	0.04826	0.178941	0.03031	0.0896198				Tumor.55.8619	0	13.67	10.2288	0.02079
Tumor.50.6594	LUAD	0.01047	0.0695264		Tumor.50.5044	LUAD	0.02003	0.0384654		TCGA-44-3396	0.03146	0.408754	0.05445	0.846242	0.06284	0.251493	0.08737	0.373557				Tumor.95.7567	0	18.66	11.1066	0.02668
Tumor.64.5781	LUAD	0.01047	0.0695264		Tumor.50.5066	LUAD	0.02057	0.0411525		TCGA-44-5645	0.04147	0.599239	0.05003	0.762131	0.08993	0.386296	0.08583	0.365894				Tumor.49.6745	0	17.15	10.7682	0.01743
Tumor.L9.A443	LUAD	0.01053	0.0705987		Tumor.50.6594	LUAD	0.02072	0.0418989		TCGA-44-6145	0.01954	0.181922	0.03593	0.493815	0.11367	0.504429	0.05468	0.210888				Tumor.MP.A4TI	1	14.09	10.6055	0.01566
Tumor.05.4395	LUAD	0.01077	0.0748883		Tumor.50.5936	LUAD	0.02316	0.0540406		TCGA-44-6146	0.0238	0.262988	0.05077	0.776213	0.1099	0.485669	0.13463	0.608728				Tumor.50.6673	1	0.72	10.403	0.0234
Tumor.62.A46O	LUAD	0.01079	0.0752458		Tumor.86.6562	LUAD	0.02321	0.0542894		TCGA-44-6147	0.03629	0.500666	0.05345	0.827212	0.04155	0.145551	0.04813	0.178294				Tumor.55.1592	1	23.03	11.4848	0.0339
Tumor.75.6205	LUAD	0.01083	0.0759607		Tumor.05.5429	LUAD	0.02372	0.0568272		TCGA-44-6148	0.04544	0.674786	0.04533	0.672693	0.09038	0.388535	0.09253	0.399234				Tumor.44.8117	0	12.65	11.4798	0.0346
Tumor.55.7911	LUAD	0.01091	0.0773905		Tumor.05.5428	LUAD	0.02428	0.0596139		TCGA-44-6776	0.03072	0.394672	0.05627	0.880875	0.06598	0.267118	0.08112	0.342456				Tumor.50.6594	1	12.16	10.8842	0.01047
Tumor.86.8359	LUAD	0.01104	0.079714		Tumor.35.4123	LUAD	0.02435	0.0599622		TCGA-44-6777	0.02064	0.202854	0.05044	0.769933	0.0852	0.362759	0.07797	0.326781				Tumor.62.8402	1	49.21	11.4163	0.02312
Tumor.55.8302	LUAD	0.01107	0.0802502		Tumor.05.5715	LUAD	0.0244	0.060211		TCGA-44-6778	0.03769	0.527307	0.03928	0.557564	0.07572	0.315585	0.12517	0.561654				Tumor.50.5045	1	71.42	11.3685	0.01593
Tumor.86.7955	LUAD	0.01123	0.0831099		Tumor.80.5611	LUAD	0.02479	0.0621517		TCGA-49-4490	0.01293	0.056137	0.04232	0.615414	0.03432	0.109574	0.0491	0.183121				Tumor.J2.A4AD	1	18.07	11.3537	0.02774
Tumor.64.1676	LUAD	0.01124	0.0832887		Tumor.MP.A4TI	LUAD	0.0252	0.0641919		TCGA-49-4512	0.0178	0.148811	0.03258	0.430067	0.05001	0.187649	0.04631	0.169238				Tumor.67.3770	0	20.04	11.0921	0.01328
Tumor.83.5908	LUAD	0.01136	0.0854334		Tumor.38.4632	LUAD	0.02533	0.0648388		TCGA-49-6742	0.0349	0.474215	0.0397	0.565557	0.06561	0.265277	0.10706	0.471537				Tumor.05.5715	0	2.04	10.5651	0.01743
Tumor.38.4631	LUAD	0.01147	0.0873995		Tumor.91.A4BD	LUAD	0.02544	0.0653861		TCGA-49-6743	0.02323	0.252141	0.05305	0.8196	0.05961	0.23542	0.08778	0.375597				Tumor.50.8460	0	27.23	10.716	0.01879
Tumor.38.4629	LUAD	0.01148	0.0875782		Tumor.55.7726	LUAD	0.02563	0.0663316		TCGA-49-6744	0.02151	0.21941	0.05943	0.941009	0.049	0.182623	0.11993	0.535579				Tumor.05.4249	0	50.03	10.9233	0.03645
Tumor.55.A494	LUAD	0.01151	0.0881144		Tumor.44.7670	LUAD	0.02582	0.0672771		TCGA-49-6745	0.01743	0.14177	0.02707	0.325214	0.09463	0.409684	0.10093	0.441033				Tumor.86.A4P8	0	26.45	10.1774	0.02703
Tumor.44.6779	LUAD	0.01159	0.0895442		Tumor.78.7539	LUAD	0.02606	0.0684713		TCGA-49-6761	0.01196	0.0376784	0.03056	0.391627	0.03953	0.1355	0.06962	0.285231				Tumor.55.A494	0	15.8	11.1904	0.01151
Tumor.05.4389	LUAD	0.01166	0.0907954		Tumor.78.7152	LUAD	0.02624	0.069367		TCGA-50-5930	0.01174	0.0334919	0.02911	0.364034	0.05495	0.212231	0.08161	0.344895				Tumor.95.8494	0	2.76	11.062	0.01655
Tumor.86.7711	LUAD	0.01169	0.0913315		Tumor.49.4507	LUAD	0.02646	0.0704618		TCGA-50-5931	0.0349	0.474215	0.05875	0.928069	0.04712	0.173268	0.13653	0.618183				Tumor.55.7726	0	21.42	9.89178	0.01982
Tumor.38.4632	LUAD	0.01174	0.0922252		Tumor.86.A4JF	LUAD	0.02674	0.0718551		TCGA-50-5932	0.02627	0.30999	0.04803	0.724072	0.10373	0.454966	0.21326	1				Tumor.78.8660	1	10.55	10.7279	0.01309
Tumor.50.5930	LUAD	0.01174	0.0922252		Tumor.86.8673	LUAD	0.0268	0.0721537		TCGA-50-5933	0.01194	0.0372978	0.05796	0.913035	0.08785	0.375945	0.11117	0.491988				Tumor.49.4490	1	12.65	9.56224	0.01293
Tumor.05.5420	LUAD	0.01186	0.09437		Tumor.64.5815	LUAD	0.02692	0.0727508		TCGA-50-5935	0.03663	0.507136	0.06253	1	0.04532	0.164311	0.12283	0.55001				Tumor.44.2659	0	44.91	11.1561	0.02001
Tumor.50.5933	LUAD	0.01194	0.0957998		Tumor.67.3772	LUAD	0.02722	0.0742436		TCGA-50-5936	0.01989	0.188582	0.0558	0.871931	0.02316	0.0540406	0.08363	0.354946				Tumor.78.7633	1	50.2	11.2597	0.01361
Tumor.49.6761	LUAD	0.01196	0.0961573		Tumor.38.4631	LUAD	0.02742	0.0752389		TCGA-50-5939	0.01706	0.134729	0.05779	0.9098	0.08542	0.363854	0.04469	0.161176				Tumor.55.8299	1	15.41	10.9381	0.01673
Tumor.78.7154	LUAD	0.01203	0.0974084		Tumor.35.5375	LUAD	0.02759	0.0760848		TCGA-50-6595	0.02101	0.209895	0.04495	0.665461	0.03792	0.127488	0.11031	0.487709				Tumor.67.6217	0	13.86	10.1886	0.0314
Tumor.44.2668	LUAD	0.0122	0.100447		Tumor.55.8085	LUAD	0.02773	0.0767814		TCGA-55-6968	0.03341	0.445861	0.0315	0.409515	0.04113	0.143461	0.06491	0.261793				Tumor.67.3774	0	12.65	10.6502	0.03477
Tumor.69.7764	LUAD	0.0122	0.100447		Tumor.53.7813	LUAD	0.02773	0.0767814		TCGA-55-6970	0.02027	0.195814	0.03863	0.545195	0.08171	0.345392	0.15871	0.728553				Tumor.MP.A4T6	1	58.8	10.8572	0.02211
Tumor.80.5611	LUAD	0.01223	0.100983		Tumor.55.6983	LUAD	0.02776	0.0769307		TCGA-55-6971	0.03253	0.429115	0.03908	0.553758	0.14305	0.650627	0.09735	0.423219				Tumor.50.5942	0	60.68	9.88111	0.04281
Tumor.49.4506	LUAD	0.01224	0.101162		Tumor.78.7145	LUAD	0.02782	0.0772293		TCGA-55-6972	0.01954	0.181922	0.04275	0.623597	0.0123	0	0.10451	0.458848				Tumor.86.8280	0	23.03	10.973	0.02943
Tumor.44.A47G	LUAD	0.01236	0.103307		Tumor.05.4398	LUAD	0.02787	0.0774781		TCGA-55-6975	0.00998	0	0.02551	0.295528	0.02985	0.0873308	0.17802	0.824642				Tumor.44.7662	0	7.16	11.381	0.01986
Tumor.35.4122	LUAD	0.01251	0.105987		Tumor.35.4122	LUAD	0.028	0.078125		TCGA-55-6978	0.0177	0.146908	0.04887	0.740057	0.10941	0.48323	0.0407	0.141322				Tumor.78.7146	1	5.68	11.4099	0.00936
Tumor.38.4625	LUAD	0.01255	0.106702		Tumor.44.2655	LUAD	0.02854	0.0808121		TCGA-55-6979	0.01723	0.137964	0.03169	0.41313	0.03551	0.115496	0.0519	0.197054				Tumor.97.8179	0	14.29	10.5255	0.02798
Tumor.95.7039	LUAD	0.0126	0.107596		Tumor.97.8177	LUAD	0.02863	0.08126		TCGA-55-6980	0.01913	0.17412	0.05197	0.799049	0.04848	0.180036	0.14603	0.665456				Tumor.55.7570	0	27.07	11.9614	0.02242
Tumor.86.7701	LUAD	0.01267	0.108847		Tumor.49.4505	LUAD	0.02961	0.0861365		TCGA-55-6981	0.01334	0.0639391	0.05325	0.823406	0.07756	0.324741	0.06048	0.239749				Tumor.50.5072	1	8.21	10.7805	0.01658
Tumor.MP.A4TC	LUAD	0.01278	0.110813		Tumor.78.7633	LUAD	0.02964	0.0862858		TCGA-55-6982	0.02061	0.202284	0.04306	0.629496	0.05672	0.221039	0.11844	0.528165				Tumor.86.8671	0	27.56	10.058	0.02681
Tumor.86.A4D0	LUAD	0.01278	0.110813		Tumor.55.6975	LUAD	0.02985	0.0873308		TCGA-55-6983	0.02171	0.223216	0.03349	0.447383	0.02776	0.0769307	0.06859	0.280105				Tumor.91.6829	1	41.33	9.93811	0.03182
Tumor.75.5125	LUAD	0.01287	0.112422		Tumor.49.4494	LUAD	0.03005	0.088326		TCGA-55-6984	0.01701	0.133777	0.037	0.514177	0.06752	0.274781	0.09293	0.401224				Tumor.78.7537	1	53.29	11.633	0.02418
Tumor.55.7903	LUAD	0.01288	0.112601		Tumor.38.4627	LUAD	0.0301	0.0885748		TCGA-55-6985	0.02618	0.308278	0.02585	0.301998	0.06101	0.242387	0.11577	0.514879				Tumor.91.8497	1	14.26	10.1812	0.0396
Tumor.55.8511	LUAD	0.01292	0.113315		Norma..44.2668	Normal	0.03031	0.0896198		TCGA-55-6986	0.02709	0.325595	0.04174	0.604377	0.0884	0.378682	0.08785	0.375945				Tumor.69.7973	0	7.56	11.3761	0.02537
Tumor.49.4490	LUAD	0.01293	0.113494		Tumor.05.4418	LUAD	0.03043	0.090217		TCGA-73-4676	0.01563	0.107517	0.02241	0.236537	0.05226	0.198846	0.04884	0.181827				Tumor.NJ.A55A	0	0.49	8.93958	0.02784
Tumor.MP.A4SW	LUAD	0.01293	0.113494		Tumor.55.1596	LUAD	0.03098	0.0929538		TCGA-91-6828	0.02035	0.197336	0.05402	0.838059	0.10002	0.436505	0.07465	0.310261				Tumor.91.6849	0	1.15	10.0042	0.01533
Tumor.75.7031	LUAD	0.01296	0.11403		Tumor.67.3770	LUAD	0.03105	0.0933021		TCGA-91-6829	0.03182	0.415604	0.02816	0.345956	0.04664	0.17088	0.05382	0.206608				Tumor.97.7552	0	63.47	10.599	0.02691
Tumor.69.8253	LUAD	0.01299	0.114567		Tumor.97.A4M1	LUAD	0.03106	0.0933519		TCGA-91-6831	0.04035	0.577926	0.04012	0.573549	0.11002	0.486266	0.20382	0.953025				Tumor.55.8092	1	5.06	11.2052	0.026
Tumor.55.5899	LUAD	0.01306	0.115818		Tumor.50.5941	LUAD	0.03139	0.094994		TCGA-91-6835	0.02646	0.313606	0.05375	0.832921	0.06753	0.274831	0.08206	0.347134				Tumor.75.6214	1	36.63	11.1497	0.01428
Tumor.78.8660	LUAD	0.01309	0.116354		Tumor.05.5423	LUAD	0.03185	0.097283		TCGA-91-6836	0.01673	0.128449	0.03554	0.486394	0.04814	0.178344	0.09704	0.421676				Tumor.49.6744	0	55.29	10.5008	0.02151
Tumor.55.7727	LUAD	0.01318	0.117962		Tumor.44.2657	LUAD	0.03209	0.0984773		TCGA-91-6847	0.02906	0.363083	0.05617	0.878972	0.10324	0.452528	0.09908	0.431827				Tumor.64.1680	0	36.99	11.1668	0.01627
Tumor.97.A4M3	LUAD	0.01321	0.118499		Tumor.44.3918	LUAD	0.03313	0.103652		TCGA-91-6849	0.01533	0.101808	0.04582	0.682017	0.05597	0.217307	0.06699	0.272144				Tumor.95.7043	1	16.52	10.1948	0.00925
Tumor.67.3770	LUAD	0.01328	0.11975		Tumor.44.4112	LUAD	0.03349	0.105444														Tumor.55.8091	0	19.71	11.6671	0.01802
Tumor.MN.A4N5	LUAD	0.01332	0.120465		Tumor.49.4490	LUAD	0.03432	0.109574														Tumor.73.4676	1	9.23	10.8242	0.01563
Tumor.55.6981	LUAD	0.01334	0.120822		Tumor.50.6591	LUAD	0.03466	0.111266														Tumor.55.6982	1	32.69	11.0084	0.02061
Tumor.64.1677	LUAD	0.01341	0.122073		Tumor.55.8614	LUAD	0.0349	0.11246														Tumor.62.A46Y	1	13.6	10.8009	0.02432
Tumor.MP.A4TA	LUAD	0.01342	0.122252		Tumor.73.4668	LUAD	0.0351	0.113455														Tumor.44.2656	0	46.94	11.7634	0.01857
Tumor.05.5425	LUAD	0.01343	0.122431		Tumor.44.7671	LUAD	0.0353	0.114451														Tumor.L4.A4E5	0	18.99	10.0701	0.0186
Tumor.75.5147	LUAD	0.01345	0.122788		Tumor.69.7980	LUAD	0.03546	0.115247														Tumor.50.5051	1	15.7	9.93517	0.02377
Tumor.78.7633	LUAD	0.01361	0.125648		Tumor.38.4630	LUAD	0.03546	0.115247														Tumor.78.7161	1	9.56	11.3055	0.0201
Tumor.86.8672	LUAD	0.01365	0.126363		Tumor.55.6979	LUAD	0.03551	0.115496														Tumor.05.4426	0	25.99	11.9318	0.02098
Tumor.73.4666	LUAD	0.01372	0.127614		Tumor.86.8674	LUAD	0.03556	0.115744														Tumor.97.A4M0	0	21.42	10.3185	0.02182
Tumor.99.8033	LUAD	0.01375	0.12815		Tumor.05.4403	LUAD	0.03601	0.117984														Tumor.44.8120	0	8.54	11.0498	0.03818
Tumor.78.7156	LUAD	0.01381	0.129223		Tumor.55.8301	LUAD	0.03608	0.118332														Tumor.78.7147	1	19.25	11.1344	0.02013
Tumor.78.7163	LUAD	0.01384	0.129759		Tumor.55.7995	LUAD	0.03619	0.118879														Tumor.86.7713	0	38.01	10.821	0.02725
Tumor.55.7576	LUAD	0.01405	0.133512		Tumor.55.7576	LUAD	0.03635	0.119676														Tumor.67.3773	0	14.03	10.5255	0.02909
Tumor.86.8674	LUAD	0.01416	0.135478		Tumor.50.6597	LUAD	0.0364	0.119924														Tumor.44.A479	0	15.97	10.4707	0.01512
Tumor.95.A4VN	LUAD	0.01421	0.136372		Tumor.64.1678	LUAD	0.03684	0.122114														Tumor.05.4422	0	11.99	11.6546	0.03251
Tumor.75.6214	LUAD	0.01428	0.137623		Tumor.55.8620	LUAD	0.03684	0.122114														Tumor.49.4494	1	35.51	12.3894	0.01932
Tumor.05.4418	LUAD	0.01443	0.140304		Tumor.49.4486	LUAD	0.03701	0.12296														Tumor.91.6830	0	1.97	9.92184	0.02689
Tumor.62.A471	LUAD	0.01443	0.140304		Tumor.49.4506	LUAD	0.03703	0.123059														Tumor.44.7669	1	18.86	11.9629	0.02456
Tumor.55.8514	LUAD	0.01443	0.140304		Tumor.75.6205	LUAD	0.03708	0.123308														Tumor.50.5066	0	47.37	11.007	0.01898
Tumor.69.7978	LUAD	0.01444	0.140483		Tumor.95.7567	LUAD	0.03716	0.123706														Tumor.64.5815	0	28.45	10.1749	0.01822
Tumor.55.8616	LUAD	0.01447	0.141019		Tumor.50.5068	LUAD	0.03734	0.124602														Tumor.50.5939	1	15.11	11.0694	0.01706
Tumor.55.7574	LUAD	0.0146	0.143342		Tumor.49.4488	LUAD	0.03752	0.125498														Tumor.MP.A4TA	1	31.21	10.9972	0.01342
Tumor.69.7761	LUAD	0.01463	0.143878		Tumor.67.3771	LUAD	0.03756	0.125697														Tumor.64.5778	0	42.87	10.7616	0.0244
Tumor.55.1596	LUAD	0.01463	0.143878		Tumor.64.5778	LUAD	0.0377	0.126393														Tumor.80.5611	0	85.25	11.4383	0.01223
Tumor.50.6590	LUAD	0.01481	0.147096		Tumor.NJ.A4YP	LUAD	0.03782	0.12699														Tumor.44.2662	0	42.05	11.7684	0.02045
Tumor.93.8067	LUAD	0.01487	0.148168		Tumor.78.7535	LUAD	0.03787	0.127239														Tumor.05.5429	1	9.03	10.6528	0.00943
Tumor.NJ.A4YQ	LUAD	0.01487	0.148168		Tumor.95.7948	LUAD	0.03792	0.127488														Tumor.38.4632	1	44.58	10.8305	0.01174
Tumor.99.7458	LUAD	0.01491	0.148883		Tumor.50.6595	LUAD	0.03792	0.127488														Tumor.O1.A52J	1	59.07	10.3208	0.034
Tumor.05.4403	LUAD	0.01501	0.15067		Tumor.MN.A4N1	LUAD	0.03801	0.127936														Tumor.75.6206	0	85.09	9.99294	0.02974
Tumor.53.7624	LUAD	0.01504	0.151206		Tumor.05.4430	LUAD	0.03802	0.127986														Tumor.64.5774	0	87.91	11.5265	0.01608
Tumor.73.4668	LUAD	0.01505	0.151385		Tumor.95.A4VP	LUAD	0.0381	0.128384														Tumor.05.4418	1	9	12.0688	0.01443
Tumor.NJ.A4YI	LUAD	0.01508	0.151921		Tumor.75.7030	LUAD	0.03828	0.129279														Tumor.64.1677	1	20.63	10.2456	0.01341
Tumor.44.A479	LUAD	0.01512	0.152636		Tumor.55.8302	LUAD	0.03829	0.129329														Tumor.55.8507	0	13.73	9.98442	0.02646
Tumor.86.7953	LUAD	0.01516	0.153351		Tumor.64.1677	LUAD	0.03851	0.130424														Tumor.05.5425	0	28.98	10.6707	0.01343
Tumor.55.8085	LUAD	0.01518	0.153709		Tumor.78.7154	LUAD	0.03859	0.130822														Tumor.49.4510	1	29.43	11.9744	0.04048
Tumor.69.8254	LUAD	0.01519	0.153887		Tumor.05.4389	LUAD	0.03866	0.13117														Tumor.78.8655	0	77.53	9.9263	0.02165
Tumor.49.6767	LUAD	0.01527	0.155317		Tumor.50.5049	LUAD	0.03911	0.13341														Tumor.55.6979	1	7.79	10.137	0.01723
Tumor.91.6849	LUAD	0.01533	0.15639		Tumor.55.7281	LUAD	0.03918	0.133758														Tumor.91.8499	0	1.18	11.3259	0.03986
Tumor.05.4250	LUAD	0.01534	0.156568		Tumor.80.5608	LUAD	0.03934	0.134554														Tumor.50.7109	1	10.12	10.7423	0.01888
Tumor.64.1678	LUAD	0.01534	0.156568		Tumor.78.8648	LUAD	0.03948	0.135251														Tumor.97.8547	0	21.58	9.37938	0.03236
Tumor.05.4425	LUAD	0.01539	0.157462		Tumor.49.6761	LUAD	0.03953	0.1355														Tumor.49.4514	0	55.85	11.3197	0.01567
Tumor.78.7542	LUAD	0.01549	0.159249		Tumor.75.5147	LUAD	0.03963	0.135997														Tumor.78.7153	0	119.42	10.9469	0.02775
Tumor.44.7661	LUAD	0.01557	0.160679		Tumor.86.7955	LUAD	0.03971	0.136395														Tumor.55.6971	0	45.99	10.102	0.03253
Tumor.73.4676	LUAD	0.01563	0.161752		Tumor.93.A4JQ	LUAD	0.03994	0.13754														Tumor.69.8254	0	13.44	11.4046	0.01519
Tumor.MP.A4TI	LUAD	0.01566	0.162288		Tumor.55.5899	LUAD	0.03996	0.137639														Tumor.49.6761	0	11.63	10.0098	0.01196
Tumor.49.4514	LUAD	0.01567	0.162466		Tumor.62.8394	LUAD	0.04	0.137838														Tumor.69.7980	0	13.5	11.6817	0.0176
Tumor.55.7728	LUAD	0.01567	0.162466		Norma..38.4626	Normal	0.04002	0.137938														Tumor.69.8253	0	13.99	11.6353	0.01299
Tumor.69.8255	LUAD	0.01568	0.162645		Tumor.05.4250	LUAD	0.04027	0.139182														Tumor.95.7947	0	15.67	10.7524	0.02973
Tumor.86.A456	LUAD	0.01574	0.163718		Tumor.55.A494	LUAD	0.04028	0.139232														Tumor.95.8039	0	27.27	11.42	0.03063
Tumor.55.7724	LUAD	0.01576	0.164075		Tumor.97.8179	LUAD	0.04056	0.140625														Tumor.62.8394	1	4.57	11.041	0.02232
Tumor.55.A492	LUAD	0.01577	0.164254		Tumor.05.4244	LUAD	0.04069	0.141272														Tumor.55.8616	0	1.58	9.93221	0.01447
Tumor.62.A46V	LUAD	0.01579	0.164611		Norma..55.6978	Normal	0.0407	0.141322														Tumor.55.6986	0	107.13	10.4242	0.02709
Tumor.05.4398	LUAD	0.01591	0.166756		Tumor.69.8254	LUAD	0.04088	0.142217														Tumor.49.6743	0	53.25	10.7271	0.02323
Tumor.50.5045	LUAD	0.01593	0.167113		Tumor.55.6968	LUAD	0.04113	0.143461														Tumor.35.3615	0	0.46	11.7736	0.02094
Tumor.05.4244	LUAD	0.01593	0.167113		Tumor.38.4628	LUAD	0.04122	0.143909														Tumor.05.4417	0	14.95	10.2119	0.0257
Tumor.44.7670	LUAD	0.01595	0.167471		Tumor.73.7499	LUAD	0.04124	0.144009														Tumor.53.7624	1	34.26	11.4522	0.01504
Tumor.86.8673	LUAD	0.01601	0.168543		Tumor.44.6147	LUAD	0.04155	0.145551														Tumor.97.A4M2	0	20.5	10.1344	0.02021
Tumor.64.5774	LUAD	0.01608	0.169794		Tumor.50.5045	LUAD	0.0416	0.1458														Tumor.97.A4M3	0	17.74	10.7296	0.01321
Tumor.44.5643	LUAD	0.01611	0.170331		Tumor.78.7166	LUAD	0.04168	0.146198														Tumor.44.2668	1	25	11.1765	0.0122
Tumor.55.8205	LUAD	0.01613	0.170688		Tumor.78.7148	LUAD	0.04186	0.147094														Tumor.78.7158	1	5.88	10.5651	0.02678
Tumor.62.A470	LUAD	0.01625	0.172833		Tumor.75.6214	LUAD	0.0421	0.148288														Tumor.49.4512	1	29.73	9.90388	0.0178
Tumor.64.1680	LUAD	0.01627	0.17319		Tumor.78.7163	LUAD	0.04225	0.149035														Tumor.86.7711	1	34.36	12.4155	0.01169
Tumor.MP.A4T9	LUAD	0.0163	0.173727		Tumor.35.3615	LUAD	0.04239	0.149731														Tumor.75.5147	0	43.79	12.3354	0.01345
Tumor.MP.A4SV	LUAD	0.01632	0.174084		Tumor.73.4675	LUAD	0.04367	0.156101														Tumor.75.5125	1	66.59	10.7903	0.01287
Tumor.78.7145	LUAD	0.01635	0.17462		Tumor.49.4514	LUAD	0.04405	0.157992														Tumor.55.8094	0	17.77	11.1861	0.02016
Tumor.05.4433	LUAD	0.01636	0.174799		Tumor.50.5055	LUAD	0.04417	0.158589														Tumor.05.4430	0	25	11.557	0.02761
Tumor.05.5428	LUAD	0.01639	0.175335		Tumor.97.A4LX	LUAD	0.04422	0.158838														Tumor.91.A4BD	0	19.81	10.6239	0.01664
Tumor.55.7994	LUAD	0.01651	0.17748		Tumor.44.A4SU	LUAD	0.04424	0.158937														Tumor.78.7149	0	129.43	10.5868	0.01785
Tumor.95.8494	LUAD	0.01655	0.178195		Tumor.93.8067	LUAD	0.04441	0.159783														Tumor.50.6593	1	11.04	10.4656	0.01816
Tumor.50.5072	LUAD	0.01658	0.178731		Norma..50.5939	Normal	0.04469	0.161176														Tumor.86.8054	0	37.71	11.2354	0.02689
Tumor.78.7539	LUAD	0.01662	0.179446		Tumor.49.4510	LUAD	0.04484	0.161923														Tumor.55.A48Z	0	21.39	10.9622	0.02834
Tumor.91.A4BD	LUAD	0.01664	0.179803		Tumor.69.7979	LUAD	0.04487	0.162072														Tumor.05.5420	0	15.01	11.1131	0.01186
Tumor.MP.A4SY	LUAD	0.0167	0.180876		Norma..38.4627	Normal	0.04498	0.162619														Tumor.55.8090	1	19.65	11.5387	0.02934
Tumor.55.8299	LUAD	0.01673	0.181412		Tumor.86.8359	LUAD	0.04502	0.162818														Tumor.44.8119	0	9.36	12.2647	0.02604
Tumor.91.6836	LUAD	0.01673	0.181412		Tumor.55.7283	LUAD	0.04503	0.162868														Tumor.55.7994	0	19.81	11.3454	0.01651
Tumor.05.4420	LUAD	0.01674	0.181591		Tumor.05.4415	LUAD	0.04528	0.164112														Tumor.69.7763	0	22.67	9.81378	0.02628
Tumor.MN.A4N1	LUAD	0.0169	0.18445		Tumor.50.5935	LUAD	0.04532	0.164311														Tumor.73.7499	1	50.3	12.2747	0.01951
Tumor.55.6984	LUAD	0.01701	0.186416		Tumor.75.6203	LUAD	0.04546	0.165008														Tumor.55.8301	0	17.54	10.7228	0.01724
Tumor.78.8640	LUAD	0.01705	0.187131		Tumor.05.4395	LUAD	0.04546	0.165008														Tumor.NJ.A4YI	1	0.13	9.76653	0.01508
Tumor.50.5939	LUAD	0.01706	0.18731		Tumor.MN.A4N4	LUAD	0.04605	0.167944														Tumor.55.7573	0	16	9.72962	0.02968
Tumor.69.7979	LUAD	0.01708	0.187668		Tumor.78.7540	LUAD	0.04628	0.169088														Tumor.91.A4BC	0	1.45	9.77479	0.02087
Tumor.44.3919	LUAD	0.01708	0.187668		Norma..49.4512	Normal	0.04631	0.169238														Tumor.78.7220	1	26.51	11.5236	0.01728
Tumor.55.6979	LUAD	0.01723	0.190349		Tumor.97.8176	LUAD	0.04642	0.169785														Tumor.05.4382	0	19.94	11.7249	0.02513
Tumor.55.8301	LUAD	0.01724	0.190527		Tumor.91.6829	LUAD	0.04664	0.17088														Tumor.86.8278	0	31.01	12.1935	0.01916
Tumor.49.4505	LUAD	0.01727	0.191063		Tumor.55.7914	LUAD	0.04667	0.171029														Tumor.NJ.A55R	0	19.81	11.8684	0.03642
Tumor.78.7220	LUAD	0.01728	0.191242		Tumor.44.2662	LUAD	0.04674	0.171377														Tumor.97.8175	0	18.1	11.9088	0.02007
Tumor.93.A4JQ	LUAD	0.01732	0.191957		Tumor.69.A59K	LUAD	0.04701	0.172721														Tumor.73.4662	0	82.62	11.2644	0.03948
Tumor.78.7535	LUAD	0.01739	0.193208		Tumor.50.5931	LUAD	0.04712	0.173268														Tumor.44.6774	0	21.62	9.4818	0.02103
Tumor.55.7995	LUAD	0.0174	0.193387		Tumor.62.A46R	LUAD	0.04727	0.174015														Tumor.MP.A4TJ	1	11.14	9.80896	0.02242
Tumor.78.7152	LUAD	0.01742	0.193744		Tumor.97.7941	LUAD	0.04738	0.174562														Tumor.69.7765	0	5.42	10.5058	0.02155
Tumor.49.6745	LUAD	0.01743	0.193923		Tumor.86.8280	LUAD	0.04742	0.174761														Tumor.64.5775	1	2.04	11.2009	0.02357
Tumor.05.5715	LUAD	0.01743	0.193923		Tumor.MP.A4TD	LUAD	0.04742	0.174761														Tumor.44.7661	1	18.3	11.3955	0.01557
Tumor.49.4488	LUAD	0.01748	0.194817		Tumor.95.8039	LUAD	0.04785	0.176901														Tumor.49.4486	1	76.15	11.4351	0.02161
Tumor.67.3771	LUAD	0.0175	0.195174		Norma..44.6147	Normal	0.04813	0.178294														Tumor.38.7271	1	26.28	9.80896	0.02379
Tumor.05.4434	LUAD	0.01756	0.196247		Tumor.91.6836	LUAD	0.04814	0.178344														Tumor.62.8399	0	88.57	10.4888	0.02443
Tumor.69.7980	LUAD	0.0176	0.196962		Tumor.91.6840	LUAD	0.04815	0.178394														Tumor.73.4666	0	26.28	11.7809	0.01372
Tumor.62.A46P	LUAD	0.01761	0.19714		Tumor.53.A4EZ	LUAD	0.04816	0.178443														Tumor.86.7953	0	32.75	11.9748	0.01516
Tumor.55.6978	LUAD	0.0177	0.198749		Tumor.44.2668	LUAD	0.04826	0.178941														Tumor.86.8055	1	4.07	11.0961	0.02051
Tumor.55.8089	LUAD	0.0177	0.198749		Tumor.78.8662	LUAD	0.04838	0.179538														Tumor.55.5899	0	30.55	11.2515	0.01306
Tumor.97.7941	LUAD	0.01772	0.199106		Tumor.44.5643	LUAD	0.04845	0.179887														Tumor.86.8359	1	14.59	10.374	0.01104
Tumor.67.6216	LUAD	0.01773	0.199285		Tumor.55.6980	LUAD	0.04848	0.180036														Tumor.05.4420	0	29.96	11.7657	0.01674
Tumor.49.4512	LUAD	0.0178	0.200536		Tumor.44.3398	LUAD	0.04854	0.180334														Tumor.38.4625	0	97.67	12.5048	0.01255
Tumor.55.8615	LUAD	0.01781	0.200715		Tumor.69.7764	LUAD	0.04875	0.181379														Tumor.55.8505	0	14.45	10.7202	0.02184
Tumor.50.5055	LUAD	0.01784	0.201251		Norma..73.4676	Normal	0.04884	0.181827														Tumor.99.8028	0	36.73	10.9758	0.02403
Tumor.78.7149	LUAD	0.01785	0.20143		Tumor.86.8075	LUAD	0.04888	0.182026														Tumor.38.6178	0	14.72	9.37721	0.02264
Tumor.55.8091	LUAD	0.01802	0.204468		Tumor.49.6744	LUAD	0.049	0.182623														Tumor.55.6987	0	70.2	11.5401	0.01952
Tumor.44.3398	LUAD	0.01804	0.204826		Norma..44.6144	Normal	0.04903	0.182773														Tumor.83.5908	0	27.07	11.4173	0.01136
Tumor.55.7815	LUAD	0.01805	0.205004		Norma..49.4490	Normal	0.0491	0.183121														Tumor.55.6543	0	14.29	10.4988	0.02787
Tumor.55.6642	LUAD	0.01807	0.205362		Tumor.05.4417	LUAD	0.04918	0.183519														Tumor.64.1678	0	39.06	12.1494	0.01534
Tumor.78.7159	LUAD	0.01811	0.206077		Tumor.64.1681	LUAD	0.0492	0.183619														Tumor.91.6835	0	2.6	10.314	0.02646
Tumor.78.7150	LUAD	0.01813	0.206434		Tumor.55.A493	LUAD	0.04933	0.184266														Tumor.69.7761	0	6.11	11.0908	0.01463
Tumor.50.6593	LUAD	0.01816	0.206971		Tumor.55.1594	LUAD	0.04938	0.184514														Tumor.86.8672	1	0.62	10.7928	0.01365
Tumor.78.7166	LUAD	0.01816	0.206971		Tumor.86.7953	LUAD	0.04942	0.184713														Tumor.44.5644	0	28.35	10.4605	0.02644
Tumor.64.5815	LUAD	0.01822	0.208043		Tumor.38.4629	LUAD	0.0496	0.185609														Tumor.MP.A4SW	1	58.41	10.4767	0.01293
Tumor.73.4659	LUAD	0.01837	0.210724		Tumor.78.7146	LUAD	0.04966	0.185908														Tumor.MP.A4SV	1	86.07	10.7632	0.01632
Tumor.55.8096	LUAD	0.01841	0.211439		Tumor.49.4501	LUAD	0.0497	0.186107														Tumor.44.6779	1	16.43	9.96434	0.01159
Tumor.55.7910	LUAD	0.01844	0.211975		Tumor.05.4425	LUAD	0.04972	0.186206														Tumor.97.A4LX	0	20.17	10.7515	0.02322
Tumor.86.A4P7	LUAD	0.01846	0.212332		Tumor.67.6216	LUAD	0.04978	0.186505														Tumor.99.8025	0	34.82	11.2107	0.01906
Tumor.50.6597	LUAD	0.01847	0.212511		Tumor.73.4677	LUAD	0.04993	0.187251														Tumor.MN.A4N1	0	27.17	10.8826	0.0169
Tumor.73.4658	LUAD	0.01849	0.212869		Tumor.49.4512	LUAD	0.05001	0.187649														Tumor.38.4628	1	49.01	11.4331	0.03616
Tumor.44.2656	LUAD	0.01857	0.214298		Tumor.86.8055	LUAD	0.0504	0.18959														Tumor.35.4123	0	5.98	11.6799	0.00949
Tumor.53.7813	LUAD	0.01857	0.214298		Tumor.44.2665	LUAD	0.05055	0.190336														Tumor.50.5930	1	9.26	9.40939	0.01174
Tumor.L4.A4E5	LUAD	0.0186	0.214835		Tumor.49.4487	LUAD	0.05076	0.191381														Tumor.73.4677	1	1.25	11.7423	0.025
Tumor.55.7227	LUAD	0.01864	0.21555		Tumor.55.8207	LUAD	0.05084	0.191779														Tumor.69.7764	0	13.6	9.42417	0.0122
Tumor.55.7913	LUAD	0.01865	0.215728		Tumor.55.6543	LUAD	0.05106	0.192874														Tumor.49.4501	1	46.68	11.8122	0.03009
Tumor.44.A47B	LUAD	0.01865	0.215728		Tumor.NJ.A55O	LUAD	0.05108	0.192974														Tumor.44.3918	0	34.03	11.5784	0.01932
Tumor.50.8460	LUAD	0.01879	0.218231		Tumor.69.8253	LUAD	0.05131	0.194118														Tumor.44.2655	0	43.5	12.2568	0.02225
Tumor.55.8203	LUAD	0.01881	0.218588		Tumor.MP.A4T7	LUAD	0.05163	0.195711														Tumor.05.4434	1	15.01	11.8521	0.01756
Tumor.62.A46S	LUAD	0.01882	0.218767		Tumor.64.1680	LUAD	0.05169	0.196009														Tumor.44.6145	0	19.55	10.1241	0.01954
Tumor.93.7348	LUAD	0.01887	0.21966		Tumor.55.8619	LUAD	0.05171	0.196109														Tumor.78.7150	1	21.88	10.9958	0.01813
Tumor.50.7109	LUAD	0.01888	0.219839		Norma..55.6979	Normal	0.0519	0.197054														Tumor.38.4626	0	120.7	11.6965	0.02268
Tumor.55.8208	LUAD	0.01891	0.220375		Tumor.73.4676	LUAD	0.05226	0.198846														Tumor.91.6840	0	12.22	9.72281	0.0227
Tumor.50.5066	LUAD	0.01898	0.221626		Tumor.78.7150	LUAD	0.0523	0.199045														Tumor.J2.A4AE	0	35.45	10.2228	0.02441
Tumor.97.8171	LUAD	0.019	0.221984		Tumor.95.7947	LUAD	0.05243	0.199691														Tumor.50.5932	1	40.57	11.4594	0.02627
Tumor.L9.A444	LUAD	0.01902	0.222341		Tumor.44.2661	LUAD	0.05275	0.201284														Tumor.62.A46R	1	56.67	11.1523	0.02075
Tumor.93.A4JO	LUAD	0.01902	0.222341		Tumor.55.7913	LUAD	0.05295	0.202279														Tumor.05.4405	0	20.04	9.39017	0.03638
Tumor.99.8025	LUAD	0.01906	0.223056		Tumor.MP.A4T4	LUAD	0.05309	0.202976														Tumor.75.6212	1	49.8	10.0403	0.02703
Tumor.71.8520	LUAD	0.0191	0.223771		Tumor.97.8171	LUAD	0.05336	0.204319														Tumor.97.7554	0	25.46	11.0888	0.02393
Tumor.55.6980	LUAD	0.01913	0.224307		Tumor.55.8091	LUAD	0.05343	0.204668														Tumor.73.4675	1	30.29	11.3832	0.02564
Tumor.86.8278	LUAD	0.01916	0.224844		Tumor.97.8552	LUAD	0.05348	0.204916														Tumor.MN.A4N5	0	2.76	11.4429	0.01332
Tumor.69.7974	LUAD	0.01924	0.226273		Tumor.78.8640	LUAD	0.05363	0.205663														Tumor.91.6828	0	10.61	10.1176	0.02035
Tumor.MP.A4T4	LUAD	0.01925	0.226452		Norma..91.6829	Normal	0.05382	0.206608														Tumor.93.8067	0	6.11	12.1402	0.01487
Tumor.49.4494	LUAD	0.01932	0.227703		Tumor.83.5908	LUAD	0.05393	0.207156														Tumor.97.8176	1	15.37	10.7879	0.01977
Tumor.44.3918	LUAD	0.01932	0.227703		Tumor.78.7159	LUAD	0.05413	0.208151														Tumor.55.A493	0	0.92	11.4773	0.00658
Tumor.50.6592	LUAD	0.01932	0.227703		Tumor.44.7672	LUAD	0.05425	0.208748														Tumor.62.A46S	1	54.3	10.8533	0.01882
Tumor.44.6775	LUAD	0.01937	0.228597		Tumor.MP.A4SY	LUAD	0.05432	0.209096														Tumor.55.6968	1	42.48	10.6101	0.03341
Tumor.75.7027	LUAD	0.01946	0.230206		Tumor.55.8511	LUAD	0.05438	0.209395														Tumor.44.6147	0	27.76	9.52943	0.03629
Tumor.86.A4JF	LUAD	0.01947	0.230384		Tumor.NJ.A4YF	LUAD	0.05467	0.210838														Tumor.55.7911	0	17.64	10.9665	0.01091
Tumor.73.7499	LUAD	0.01951	0.231099		Norma..44.6145	Normal	0.05468	0.210888														Tumor.73.4658	1	52.56	10.446	0.01849
Tumor.55.6987	LUAD	0.01952	0.231278		Tumor.55.7907	LUAD	0.05476	0.211286														Tumor.44.6778	0	61.24	10.2656	0.03769
Tumor.44.6145	LUAD	0.01954	0.231635		Tumor.73.7498	LUAD	0.05479	0.211435														Tumor.L9.A444	0	10.09	9.6987	0.01902
Tumor.NJ.A4YF	LUAD	0.01954	0.231635		Tumor.50.5930	LUAD	0.05495	0.212231														Tumor.64.5779	0	28.38	9.81698	0.02577
Tumor.55.6972	LUAD	0.01954	0.231635		Tumor.78.7149	LUAD	0.05509	0.212928														Tumor.44.7660	0	19.45	10.9189	0.02453
Tumor.86.6851	LUAD	0.01955	0.231814		Tumor.55.8506	LUAD	0.05514	0.213177														Tumor.44.2666	1	3.19	10.9451	0.03415
Tumor.05.4397	LUAD	0.01967	0.233959		Tumor.55.7728	LUAD	0.05523	0.213625														Tumor.78.8640	0	232	10.4909	0.01705
Tumor.38.A44F	LUAD	0.01968	0.234138		Tumor.67.3773	LUAD	0.0553	0.213973														Tumor.44.6777	1	32.42	10.5953	0.02064
Tumor.97.8176	LUAD	0.01977	0.235746		Tumor.55.8514	LUAD	0.05536	0.214271														Tumor.J2.8194	0	23.78	11.3015	0.02967
Tumor.44.4112	LUAD	0.01979	0.236104		Tumor.97.8175	LUAD	0.05568	0.215864														Tumor.55.7903	0	18.63	11.2318	0.01288
Tumor.55.7726	LUAD	0.01982	0.23664		Tumor.91.6849	LUAD	0.05597	0.217307														Tumor.97.8174	1	5.39	10.858	0.02581
Tumor.78.8662	LUAD	0.01984	0.236997		Tumor.05.4424	LUAD	0.05603	0.217605														Tumor.99.8033	1	21.55	11.5575	0.01375
Tumor.44.7662	LUAD	0.01986	0.237355		Tumor.L9.A443	LUAD	0.05625	0.2187														Tumor.55.1594	0	38.7	11.0848	0.02432
Tumor.50.5936	LUAD	0.01989	0.237891		Tumor.73.4659	LUAD	0.05628	0.21885														Tumor.55.6980	0	69.28	9.61471	0.01913
Tumor.MP.A4TK	LUAD	0.01992	0.238427		Tumor.05.4390	LUAD	0.05629	0.218899														Tumor.MP.A4TK	1	19.12	10.6202	0.01992
Tumor.MP.A4TF	LUAD	0.01997	0.239321		Tumor.75.6211	LUAD	0.0563	0.218949														Tumor.55.8207	0	32.1	11.3304	0.0306
Tumor.44.2659	LUAD	0.02001	0.240036		Tumor.69.8453	LUAD	0.05653	0.220094														Tumor.44.A4SS	0	13.63	11.4409	0.02228
Tumor.97.8175	LUAD	0.02007	0.241108		Tumor.73.4670	LUAD	0.05657	0.220293														Tumor.50.5933	1	78.61	10.9144	0.01194
Tumor.78.7161	LUAD	0.0201	0.241644		Tumor.05.4397	LUAD	0.05657	0.220293														Tumor.44.7672	0	23.62	11.3691	0.02025
Tumor.78.7147	LUAD	0.02013	0.242181		Tumor.55.6982	LUAD	0.05672	0.221039														Tumor.67.3771	0	20.04	10.4828	0.0175
Tumor.86.7954	LUAD	0.02013	0.242181		Tumor.55.8087	LUAD	0.05678	0.221338														Tumor.67.3772	0	18.82	11.7582	0.02159
Tumor.55.8094	LUAD	0.02016	0.242717		Tumor.05.5420	LUAD	0.05707	0.222781														Tumor.97.A4M5	0	20.83	10.6193	0.02385
Tumor.97.A4M2	LUAD	0.02021	0.24361		Tumor.93.A4JN	LUAD	0.0571	0.22293														Tumor.53.A4EZ	0	35.18	11.2174	0.00897
Tumor.44.7672	LUAD	0.02025	0.244325		Tumor.MP.A4T6	LUAD	0.05712	0.223029														Tumor.99.8032	0	1.45	11.1357	0.02272
Tumor.55.6970	LUAD	0.02027	0.244683		Tumor.95.7562	LUAD	0.05726	0.223726														Tumor.73.4670	0	4.3	11.4635	0.02258
Tumor.91.6828	LUAD	0.02035	0.246113		Tumor.MP.A4T8	LUAD	0.05732	0.224025														Tumor.55.7576	0	22.01	11.6407	0.01405
Tumor.05.4402	LUAD	0.02043	0.247542		Tumor.55.8615	LUAD	0.05734	0.224124														Tumor.05.4425	0	21.98	10.5934	0.01539
Tumor.44.2662	LUAD	0.02045	0.2479		Tumor.55.A491	LUAD	0.05755	0.225169														Tumor.93.A4JN	0	23.59	10.6795	0.02361
Tumor.05.4424	LUAD	0.02048	0.248436		Tumor.71.6725	LUAD	0.0576	0.225418														Tumor.55.6983	0	92.74	11.6344	0.02171
Tumor.86.8073	LUAD	0.0205	0.248794		Tumor.93.7347	LUAD	0.05781	0.226463														Tumor.75.7027	0	100.49	11.9377	0.01946
Tumor.86.8055	LUAD	0.02051	0.248972		Tumor.55.8208	LUAD	0.058	0.227408														Tumor.62.A472	0	29.89	9.79766	0.00942
Tumor.78.8648	LUAD	0.02054	0.249508		Tumor.91.8499	LUAD	0.0581	0.227906														Tumor.78.7154	1	19.48	10.7339	0.01203
Tumor.55.8510	LUAD	0.02055	0.249687		Tumor.55.8510	LUAD	0.05811	0.227956														Tumor.50.5044	1	20.5	10.2738	0.02065
Tumor.91.6848	LUAD	0.02057	0.250045		Tumor.71.8520	LUAD	0.05814	0.228105														Tumor.95.A4VP	0	19.88	10.6484	0.02106
Tumor.49.4487	LUAD	0.02058	0.250223		Tumor.86.8281	LUAD	0.05818	0.228304														Tumor.86.8674	0	26.48	10.8549	0.01416
Tumor.55.6982	LUAD	0.02061	0.25076		Tumor.05.4433	LUAD	0.05857	0.230245														Tumor.97.A4M1	0	19.74	10.0647	0.04232
Tumor.44.6777	LUAD	0.02064	0.251296		Tumor.95.7043	LUAD	0.05858	0.230295														Tumor.91.6831	0	10.18	10.0444	0.04035
Tumor.50.5044	LUAD	0.02065	0.251475		Tumor.86.7954	LUAD	0.05885	0.231638														Tumor.55.6642	0	80.45	10.1497	0.01807
Tumor.55.7281	LUAD	0.02071	0.252547		Norma..38.4625	Normal	0.05885	0.231638														Tumor.86.8056	0	4.57	11.2691	0.04215
Tumor.62.A46R	LUAD	0.02075	0.253262		Tumor.44.7662	LUAD	0.05894	0.232086														Tumor.97.7546	0	42.21	10.6564	0.04464
Tumor.78.7155	LUAD	0.02078	0.253798		Tumor.05.4382	LUAD	0.05927	0.233728														Tumor.97.7547	0	64.55	11.0396	0.0283
Tumor.55.7914	LUAD	0.02078	0.253798		Tumor.62.A46Y	LUAD	0.0596	0.23537														Tumor.NJ.A55O	0	0.43	9.92035	0.02358
Tumor.55.8619	LUAD	0.02079	0.253977		Tumor.49.6743	LUAD	0.05961	0.23542														Tumor.55.7914	1	6.14	11.4497	0.02078
Tumor.05.4415	LUAD	0.02084	0.25487		Tumor.73.4666	LUAD	0.05982	0.236465														Tumor.78.7143	1	162.98	11.3647	0.02839
Tumor.91.A4BC	LUAD	0.02087	0.255407		Tumor.05.4434	LUAD	0.05983	0.236515														Tumor.55.8205	0	19.68	10.8849	0.01613
Tumor.95.7944	LUAD	0.02093	0.256479		Tumor.86.8074	LUAD	0.05984	0.236564														Tumor.05.4415	1	2.99	10.9844	0.02084
Tumor.35.3615	LUAD	0.02094	0.256658		Tumor.49.6767	LUAD	0.05994	0.237062														Tumor.86.8358	0	21.45	10.2586	0.0251
Tumor.05.4426	LUAD	0.02098	0.257373		Tumor.05.4420	LUAD	0.05998	0.237261														Tumor.91.6847	0	27.66	11.0821	0.02906
Tumor.62.8398	LUAD	0.021	0.25773		Tumor.99.8028	LUAD	0.06009	0.237809														Tumor.55.8203	0	17.97	11.7398	0.01881
Tumor.50.6595	LUAD	0.02101	0.257909		Tumor.86.8076	LUAD	0.06014	0.238057														Tumor.71.6725	0	8.41	10.7074	0.02257
Tumor.44.6774	LUAD	0.02103	0.258266		Tumor.78.7162	LUAD	0.06037	0.239202														Tumor.55.6978	1	5.78	11.4226	0.0177
Tumor.95.A4VP	LUAD	0.02106	0.258803		Norma..55.6981	Normal	0.06048	0.239749														Tumor.44.6775	0	23.16	10.8277	0.01937
Tumor.MP.A4T7	LUAD	0.02117	0.260769		Norma..44.2665	Normal	0.06049	0.239799														Tumor.49.4506	1	32.82	11.8001	0.01224
Tumor.55.8204	LUAD	0.02117	0.260769		Tumor.97.A4M6	LUAD	0.06097	0.242188														Tumor.86.7954	0	19.88	11.7262	0.02013
Tumor.50.5946	LUAD	0.02119	0.261126		Tumor.55.6985	LUAD	0.06101	0.242387														Tumor.78.8662	1	110.41	10.2033	0.01984
Tumor.75.6211	LUAD	0.02125	0.262198		Tumor.44.A47G	LUAD	0.06115	0.243083														Tumor.MP.A4TF	1	11.04	10.3151	0.01997
Tumor.44.A4SU	LUAD	0.02128	0.262735		Tumor.75.7031	LUAD	0.0612	0.243332														Tumor.MP.A4T7	1	5.49	10.8234	0.02117
Tumor.55.A4DF	LUAD	0.0214	0.264879		Tumor.97.A4M5	LUAD	0.06131	0.243879														Tumor.44.5645	0	27.99	9.92926	0.04147
Tumor.80.5608	LUAD	0.02147	0.26613		Tumor.50.6593	LUAD	0.06145	0.244576														Tumor.55.8506	0	0.36	10.5324	0.02319
Tumor.55.7283	LUAD	0.02148	0.266309		Tumor.55.7815	LUAD	0.06195	0.247064														Tumor.50.6591	1	3.91	10.6257	0.05564
Tumor.49.6744	LUAD	0.02151	0.266845		Tumor.55.7284	LUAD	0.06202	0.247412														Tumor.L4.A4E6	0	14.29	10.2131	0.02216
Tumor.69.7765	LUAD	0.02155	0.26756		Tumor.05.4249	LUAD	0.06234	0.249005														Tumor.49.4505	1	14.06	12.1244	0.01727
Tumor.97.7937	LUAD	0.02155	0.26756		Tumor.78.7537	LUAD	0.06271	0.250846														Tumor.44.4112	1	26.54	11.2877	0.01979
Tumor.67.3772	LUAD	0.02159	0.268275		Tumor.44.3396	LUAD	0.06284	0.251493														Tumor.67.6216	0	4.63	10.4062	0.01773
Tumor.44.2661	LUAD	0.0216	0.268454		Tumor.50.6590	LUAD	0.06298	0.252189														Tumor.55.8508	0	20.27	9.64386	0.02787
Tumor.49.4486	LUAD	0.02161	0.268633		Tumor.73.4658	LUAD	0.0634	0.254279														Tumor.55.8085	0	29.7	11.275	0.01518
Tumor.78.8655	LUAD	0.02165	0.269348		Tumor.91.7771	LUAD	0.06344	0.254479														Tumor.62.A471	0	40.93	12.097	0.01443
Tumor.55.6983	LUAD	0.02171	0.27042		Tumor.64.1679	LUAD	0.06364	0.255474														Tumor.44.A4SU	1	13.44	10.4522	0.02128
Tumor.MP.A4T8	LUAD	0.0218	0.272029		Tumor.97.7547	LUAD	0.06382	0.256369														Tumor.73.7498	0	39.06	11.0251	0.02588
Tumor.97.A4M0	LUAD	0.02182	0.272386		Tumor.50.8459	LUAD	0.06416	0.258061														Tumor.55.8206	0	29.17	10.8424	0.04222
Tumor.55.8505	LUAD	0.02184	0.272744		Tumor.53.7624	LUAD	0.06421	0.25831														Tumor.95.7948	0	15.64	11.058	0.02244
Tumor.93.A4JP	LUAD	0.02188	0.273458		Tumor.62.A46O	LUAD	0.06443	0.259405														Tumor.50.5944	0	57.49	10.4543	0.04332
Tumor.NJ.A4YP	LUAD	0.0219	0.273816		Tumor.44.A479	LUAD	0.06458	0.260151														Tumor.50.8459	0	36.76	10.0042	0.02937
Tumor.MN.A4N4	LUAD	0.02193	0.274352		Tumor.67.3774	LUAD	0.06482	0.261346														Tumor.49.6742	1	16.03	10.1849	0.0349
Tumor.MP.A4T6	LUAD	0.02211	0.277569		Norma..55.6968	Normal	0.06491	0.261793														Tumor.64.1679	0	81.73	11.0334	0.02213
Tumor.64.1679	LUAD	0.02213	0.277927		Tumor.55.7910	LUAD	0.06493	0.261893														Tumor.L9.A443	1	6.34	10.774	0.01053
Tumor.L4.A4E6	LUAD	0.02216	0.278463		Tumor.MP.A4TA	LUAD	0.06497	0.262092														Tumor.97.A4M7	0	20.66	10.9506	0.02222
Tumor.55.6712	LUAD	0.02221	0.279357		Tumor.69.7761	LUAD	0.06517	0.263087														Tumor.MP.A4TH	0	24.34	10.5265	0.0254
Tumor.97.A4M7	LUAD	0.02222	0.279535		Tumor.L4.A4E6	LUAD	0.06519	0.263187														Tumor.55.8087	0	15.18	11.4383	0.03178
Tumor.44.2655	LUAD	0.02225	0.280071		Tumor.86.8358	LUAD	0.06547	0.26458														Tumor.62.A46P	1	19.51	11.0573	0.01761
Tumor.44.A4SS	LUAD	0.02228	0.280608		Tumor.49.6742	LUAD	0.06561	0.265277														Tumor.50.6595	1	6.21	10.1267	0.02101
Tumor.62.8394	LUAD	0.02232	0.281323		Tumor.44.6776	LUAD	0.06598	0.267118														Tumor.44.6146	0	23.92	10.3134	0.0238
Norma..38.4632	Normal	0.02239	0.282574		Tumor.97.A4M7	LUAD	0.06599	0.267168														Tumor.55.7913	1	18.43	11.2592	0.01865
Norma..73.4676	Normal	0.02241	0.282931		Tumor.95.7039	LUAD	0.06638	0.269108														Tumor.55.6985	0	40.51	9.95128	0.02618
Tumor.55.7570	LUAD	0.02242	0.28311		Tumor.50.5072	LUAD	0.06654	0.269904														Tumor.38.4627	1	37.68	11.318	0.03581
Tumor.MP.A4TJ	LUAD	0.02242	0.28311		Norma..91.6849	Normal	0.06699	0.272144														Tumor.55.6975	1	3.88	10.5382	0.00998
Tumor.78.7160	LUAD	0.02242	0.28311		Tumor.78.8655	LUAD	0.06716	0.27299														Tumor.62.A46V	0	72.24	10.3587	0.01579
Tumor.95.7948	LUAD	0.02244	0.283467		Tumor.MP.A4T9	LUAD	0.06718	0.273089														Tumor.55.6984	1	24.97	10.3542	0.01701
Norma..44.6144	Normal	0.02249	0.284361		Tumor.55.8090	LUAD	0.0672	0.273189														Tumor.53.7813	0	13.93	10.5048	0.01857
Tumor.55.7907	LUAD	0.0225	0.28454		Tumor.55.6984	LUAD	0.06752	0.274781														Tumor.38.4631	1	11.63	11.2216	0.01147
Tumor.J2.A4AG	LUAD	0.02256	0.285612		Tumor.91.6835	LUAD	0.06753	0.274831														Tumor.49.4507	1	8.8	11.9012	0.00971
Tumor.71.6725	LUAD	0.02257	0.285791		Tumor.78.7147	LUAD	0.06774	0.275876														Tumor.78.7159	0	64.85	11.2615	0.01811
Tumor.73.4670	LUAD	0.02258	0.28597		Tumor.69.7978	LUAD	0.06824	0.278364														Tumor.55.8510	0	17.71	10.2562	0.02055
Tumor.38.6178	LUAD	0.02264	0.287042		Tumor.75.6206	LUAD	0.0684	0.27916														Tumor.86.7955	0	35.22	12.0461	0.01123
Tumor.38.4626	LUAD	0.02268	0.287757		Tumor.MP.A4TK	LUAD	0.06856	0.279956														Tumor.55.A4DG	0	19.97	10.0362	0.02334
Tumor.44.A47A	LUAD	0.02268	0.287757		Norma..55.6983	Normal	0.06859	0.280105														Tumor.44.6148	0	23.13	9.86573	0.04544
Tumor.91.6840	LUAD	0.0227	0.288114		Tumor.05.4384	LUAD	0.06873	0.280802														Tumor.93.A4JP	0	18.99	11.06	0.02188
Tumor.99.8032	LUAD	0.02272	0.288472		Tumor.55.8096	LUAD	0.06897	0.281996														Tumor.50.5931	1	14.26	10.2946	0.0349
Tumor.97.7553	LUAD	0.02284	0.290617		Tumor.75.6212	LUAD	0.06902	0.282245														Tumor.97.8177	0	16.39	11.7727	0.02388
Tumor.75.5126	LUAD	0.02286	0.290974		Tumor.44.A47A	LUAD	0.06931	0.283688														Tumor.50.5946	0	53.12	11.1228	0.02119
Tumor.67.6215	LUAD	0.02287	0.291153		Tumor.86.8671	LUAD	0.06957	0.284982														Tumor.50.5055	1	60.12	10.1923	0.01784
Tumor.38.4630	LUAD	0.02291	0.291868		Norma..49.6761	Normal	0.06962	0.285231														Tumor.78.8648	1	39.72	10.0154	0.02054
Tumor.91.8496	LUAD	0.02299	0.293298		Norma..38.4632	Normal	0.06973	0.285778														Tumor.71.8520	1	6.9	10.3761	0.0191
Tumor.62.8402	LUAD	0.02312	0.295621		Tumor.86.8278	LUAD	0.07001	0.287172														Tumor.50.5935	1	21.45	10.6502	0.03663
Tumor.78.7540	LUAD	0.02313	0.2958		Tumor.55.7570	LUAD	0.07004	0.287321														Tumor.78.7167	1	88.07	10.769	0.02402
Tumor.55.8506	LUAD	0.02319	0.296872		Tumor.05.4426	LUAD	0.07009	0.28757														Tumor.69.7978	0	4.4	11.6179	0.01444
Tumor.97.A4LX	LUAD	0.02322	0.297408		Tumor.78.7153	LUAD	0.07049	0.28956														Tumor.44.7670	0	28.98	11.6393	0.01595
Tumor.49.6743	LUAD	0.02323	0.297587		Tumor.55.8203	LUAD	0.07049	0.28956														Tumor.69.7974	0	6.04	11.3055	0.01924
Tumor.44.7667	LUAD	0.02326	0.298123		Tumor.44.7660	LUAD	0.07079	0.291053														Tumor.44.3398	0	38.21	12.2219	0.01804
Tumor.55.A4DG	LUAD	0.02334	0.299553		Tumor.55.A48Z	LUAD	0.07116	0.292894														Tumor.05.5428	0	22.01	11.3095	0.01639
Tumor.50.6673	LUAD	0.0234	0.300626		Tumor.55.8097	LUAD	0.07121	0.293143														Tumor.93.A4JQ	0	17.28	10.8842	0.01732
Tumor.44.7671	LUAD	0.02346	0.301698		Tumor.64.5775	LUAD	0.07132	0.29369														Tumor.69.7760	0	6.64	10.6027	0.0298
Tumor.64.5775	LUAD	0.02357	0.303664		Tumor.MP.A4TC	LUAD	0.07137	0.293939														Tumor.55.7284	1	7.98	11.0607	0.03498
Tumor.NJ.A55O	LUAD	0.02358	0.303843		Tumor.38.4625	LUAD	0.07155	0.294835														Tumor.55.A4DF	1	20.17	10.9462	0.0214
Tumor.93.A4JN	LUAD	0.02361	0.304379		Tumor.44.8117	LUAD	0.07166	0.295382														Tumor.62.8397	0	42.35	9.44087	0.03261
Tumor.95.7562	LUAD	0.02367	0.305451		Tumor.J2.8192	LUAD	0.07227	0.298418														Tumor.78.7163	0	238.11	12.0437	0.01384
Tumor.78.7536	LUAD	0.02376	0.30706		Tumor.44.3919	LUAD	0.07235	0.298816														Tumor.86.A456	0	29.43	10.5718	0.01574
Tumor.50.5049	LUAD	0.02376	0.30706		Tumor.99.8025	LUAD	0.07259	0.30001														Tumor.91.7771	0	16.16	10.9462	0.03449
Tumor.50.5051	LUAD	0.02377	0.307239		Tumor.69.7973	LUAD	0.07338	0.303941														Tumor.67.4679	0	14.72	9.69523	0.04933
Tumor.38.7271	LUAD	0.02379	0.307596		Tumor.97.A4M2	LUAD	0.07378	0.305932														Tumor.50.8457	0	36.96	10.0389	0.03479
Tumor.44.6146	LUAD	0.0238	0.307775		Tumor.99.8032	LUAD	0.07403	0.307176														Tumor.80.5608	0	93.04	11.4778	0.02147
Tumor.86.8669	LUAD	0.02382	0.308132		Tumor.MN.A4N5	LUAD	0.07426	0.30832														Tumor.86.6851	0	5.88	11.5289	0.01955
Tumor.97.A4M5	LUAD	0.02385	0.308668		Tumor.05.4432	LUAD	0.07428	0.30842														Tumor.05.4384	0	13.99	9.97871	0.04729
Tumor.97.8177	LUAD	0.02388	0.309205		Tumor.69.8255	LUAD	0.07442	0.309116														Tumor.64.1681	1	38.34	11.2438	0.02725
Tumor.97.7554	LUAD	0.02393	0.310098		Tumor.55.7227	LUAD	0.07455	0.309763														Tumor.44.7671	0	29.2	11.2052	0.02346
Tumor.69.A59K	LUAD	0.02399	0.311171		Tumor.69.7763	LUAD	0.07456	0.309813														Tumor.55.8511	0	18.13	10.0634	0.01292
Tumor.55.8614	LUAD	0.024	0.311349		Norma..91.6828	Normal	0.07465	0.310261														Tumor.MP.A4TC	1	2.43	10.8619	0.01278
Tumor.78.7167	LUAD	0.02402	0.311707		Tumor.50.6592	LUAD	0.07471	0.310559														Tumor.75.7025	0	108.57	10.4284	0.02991
Tumor.99.8028	LUAD	0.02403	0.311886		Tumor.05.4422	LUAD	0.07494	0.311704														Tumor.55.8302	0	15.7	10.7566	0.01107
Tumor.50.5068	LUAD	0.02404	0.312064		Tumor.44.6779	LUAD	0.07496	0.311803														Tumor.NJ.A4YF	0	70.99	10.3242	0.01954
Tumor.44.2657	LUAD	0.02414	0.313852		Tumor.38.A44F	LUAD	0.07502	0.312102														Tumor.55.6970	1	15.24	11.2986	0.02027
Tumor.75.5122	LUAD	0.02416	0.314209		Tumor.97.7552	LUAD	0.07535	0.313744														Tumor.55.8620	1	12.32	10.7004	0.02504
Tumor.78.7537	LUAD	0.02418	0.314567		Norma..44.2661	Normal	0.07537	0.313844														Tumor.50.5941	0	48.42	10.4315	0.0249
Tumor.62.A46Y	LUAD	0.02432	0.317069		Tumor.05.4402	LUAD	0.0757	0.315486														Tumor.78.7539	0	25.99	12.247	0.01662
Tumor.55.1594	LUAD	0.02432	0.317069		Tumor.44.6778	LUAD	0.07572	0.315585														Tumor.44.2665	0	42.74	11.3663	0.03051
Tumor.93.7347	LUAD	0.02432	0.317069		Tumor.75.5125	LUAD	0.0759	0.316481														Tumor.55.7725	0	14.52	10.0168	0.0289
Tumor.64.5778	LUAD	0.0244	0.318499		Tumor.69.7765	LUAD	0.07632	0.318571														Tumor.86.8673	0	28.32	10.3174	0.01601
Tumor.J2.A4AE	LUAD	0.02441	0.318677		Tumor.78.7158	LUAD	0.07646	0.319268														Tumor.86.8074	0	0.79	11.8937	0.03206
Tumor.62.8399	LUAD	0.02443	0.319035		Tumor.J2.A4AG	LUAD	0.07674	0.320661														Tumor.86.A4D0	1	3.81	11.6457	0.01278
Tumor.44.7660	LUAD	0.02453	0.320822		Norma..44.2655	Normal	0.07691	0.321507														Tumor.MP.A4T8	1	5.29	10.9418	0.0218
Tumor.44.7669	LUAD	0.02456	0.321358		Norma..44.2662	Normal	0.07703	0.322104														Tumor.44.5643	0	33.28	9.65642	0.01611
Tumor.69.8453	LUAD	0.02474	0.324576		Tumor.62.8395	LUAD	0.07705	0.322203														Tumor.97.8552	0	20.57	9.96867	0.04802
Tumor.05.4410	LUAD	0.02483	0.326184		Tumor.50.6673	LUAD	0.07706	0.322253														Tumor.69.A59K	0	19.42	10.6055	0.02399
Tumor.75.7030	LUAD	0.02486	0.32672		Tumor.75.5126	LUAD	0.07726	0.323248														Tumor.86.7701	0	31.11	10.1241	0.01267
Tumor.50.5941	LUAD	0.0249	0.327435		Tumor.55.6981	LUAD	0.07756	0.324741														Tumor.62.A470	1	39.22	9.65284	0.01625
Tumor.73.4677	LUAD	0.025	0.329223		Tumor.78.7542	LUAD	0.07763	0.32509														Tumor.55.7727	0	3.91	10.2009	0.01318
Tumor.55.8620	LUAD	0.02504	0.329937		Tumor.55.8206	LUAD	0.07779	0.325886														Tumor.62.8398	1	14.59	11.4057	0.021
Tumor.75.6207	LUAD	0.02509	0.330831		Tumor.91.6848	LUAD	0.07783	0.326085														Tumor.78.7145	1	27.14	10.8819	0.01635
Tumor.86.8358	LUAD	0.0251	0.33101		Tumor.NJ.A4YI	LUAD	0.07792	0.326533														Tumor.67.6215	0	5.72	11.4372	0.02287
Tumor.05.4382	LUAD	0.02513	0.331546		Norma..44.6777	Normal	0.07797	0.326781														Tumor.55.7907	1	11.27	10.4357	0.0225
Tumor.69.7973	LUAD	0.02537	0.335836		Tumor.55.1592	LUAD	0.07799	0.326881														Tumor.MP.A4T9	1	41.56	10.6321	0.0163
Tumor.MP.A4TH	LUAD	0.0254	0.336372		Tumor.86.8054	LUAD	0.0782	0.327926														Tumor.86.8669	0	30.81	10.0755	0.02382
Norma..55.6975	Normal	0.02551	0.338338		Tumor.44.2666	LUAD	0.07946	0.334196														Tumor.97.7941	0	15.9	10.6411	0.01772
Tumor.73.4675	LUAD	0.02564	0.340661		Tumor.MP.A4SW	LUAD	0.07969	0.33534														Tumor.44.A47B	0	9.43	10.8178	0.01865
Tumor.05.4417	LUAD	0.0257	0.341734		Tumor.44.8120	LUAD	0.07973	0.335539														Tumor.55.7227	1	31.27	10.3004	0.01864
Tumor.64.5779	LUAD	0.02577	0.342985		Tumor.75.7027	LUAD	0.07975	0.335639														Tumor.55.8097	0	15.64	10.6448	0.03479
Tumor.97.8174	LUAD	0.02581	0.3437		Tumor.93.A4JP	LUAD	0.08014	0.33758														Tumor.97.8171	0	18.66	11.2796	0.019
Norma..55.6985	Normal	0.02585	0.344415		Tumor.75.5122	LUAD	0.08019	0.337828														Tumor.99.7458	0	24.54	11.4553	0.01491
Tumor.73.7498	LUAD	0.02588	0.344951		Tumor.69.7974	LUAD	0.08061	0.339918														Tumor.55.8089	1	23.06	11.8443	0.0177
Tumor.55.8092	LUAD	0.026	0.347096		Tumor.50.7109	LUAD	0.08092	0.341461														Tumor.05.4424	0	29.99	10.352	0.02048
Tumor.44.8119	LUAD	0.02604	0.347811		Tumor.55.8507	LUAD	0.08093	0.341511														Tumor.62.8395	0	39.95	10.7022	0.02672
Tumor.05.4427	LUAD	0.02617	0.350134		Tumor.38.4626	LUAD	0.08102	0.341959														Tumor.64.1676	0	56.77	11.9841	0.01124
Tumor.55.6985	LUAD	0.02618	0.350313		Norma..44.6776	Normal	0.08112	0.342456														Tumor.50.5936	1	8.44	10.0526	0.01989
Tumor.50.5932	LUAD	0.02627	0.351921		Tumor.44.7661	LUAD	0.08145	0.344098														Tumor.93.7348	0	17.44	10.5018	0.01887
Tumor.69.7763	LUAD	0.02628	0.3521		Tumor.55.7574	LUAD	0.08148	0.344248														Tumor.38.4630	1	35.25	11.9061	0.02291
Tumor.78.7162	LUAD	0.02636	0.35353		Norma..50.5930	Normal	0.08161	0.344895														Tumor.05.5423	0	4.96	10.6582	0.02991
Tumor.44.5644	LUAD	0.02644	0.35496		Tumor.44.A47B	LUAD	0.08165	0.345094														Tumor.55.8621	0	16.92	10.3208	0.02761
Tumor.55.8507	LUAD	0.02646	0.355317		Tumor.NJ.A55R	LUAD	0.08169	0.345293														Tumor.05.4397	1	24.01	12.8967	0.01967
Tumor.91.6835	LUAD	0.02646	0.355317		Tumor.55.6970	LUAD	0.08171	0.345392														Tumor.55.7910	0	34.17	9.44087	0.01844
Tumor.86.8075	LUAD	0.02647	0.355496		Tumor.91.6830	LUAD	0.08196	0.346636														Tumor.J2.A4AG	0	32.46	10.352	0.02256
Tumor.95.7567	LUAD	0.02668	0.359249		Tumor.55.8616	LUAD	0.08199	0.346785														Tumor.86.8073	0	24.31	11.4717	0.0205
Tumor.62.8395	LUAD	0.02672	0.359964		Norma..91.6835	Normal	0.08206	0.347134														Tumor.75.5146	0	77.79	10.2515	0.03494
Tumor.78.7158	LUAD	0.02678	0.361037		Tumor.O1.A52J	LUAD	0.08263	0.34997														Tumor.NJ.A4YQ	0	47.04	10.3685	0.01487
Tumor.86.8671	LUAD	0.02681	0.361573		Tumor.75.6207	LUAD	0.08292	0.351413														Tumor.55.7995	0	29.2	11.2866	0.0174
Tumor.91.6830	LUAD	0.02689	0.363003		Tumor.NJ.A4YQ	LUAD	0.083	0.351811														Tumor.44.7659	0	22.7	9.72962	0.03392
Tumor.86.8054	LUAD	0.02689	0.363003		Tumor.55.8204	LUAD	0.08302	0.351911														Tumor.55.1596	0	67.84	11.0217	0.01463
Norma..38.4626	Normal	0.02689	0.363003		Tumor.55.8094	LUAD	0.08304	0.35201														Tumor.69.7979	0	13.4	10.2877	0.01708
Tumor.97.7552	LUAD	0.02691	0.36336		Norma..50.5936	Normal	0.08363	0.354946														Tumor.55.7724	0	23.16	9.87344	0.01576
Tumor.97.A4M6	LUAD	0.02693	0.363718		Tumor.75.7025	LUAD	0.08407	0.357136														Tumor.55.6972	1	53.61	9.63662	0.01954
Tumor.86.A4P8	LUAD	0.02703	0.365505		Tumor.86.A4D0	LUAD	0.0846	0.359773														Tumor.44.3919	1	33.71	11.6595	0.01708
Tumor.75.6212	LUAD	0.02703	0.365505		Tumor.50.5944	LUAD	0.08491	0.361316														Tumor.J2.8192	0	24.28	11.4589	0.03592
Norma..49.6745	Normal	0.02707	0.36622		Tumor.MP.A4SV	LUAD	0.085	0.361764														Tumor.44.A47A	0	15.31	10.4959	0.02268
Tumor.55.6986	LUAD	0.02709	0.366577		Tumor.55.6712	LUAD	0.085	0.361764														Tumor.38.4629	1	28.38	12.7954	0.01148
Tumor.05.4390	LUAD	0.0272	0.368543		Tumor.95.A4VK	LUAD	0.08516	0.36256														Tumor.86.A4JF	1	24.21	11.0815	0.01947
Tumor.86.7713	LUAD	0.02725	0.369437		Tumor.44.6777	LUAD	0.0852	0.362759														Tumor.69.8453	0	26.71	10.2276	0.02474
Tumor.64.1681	LUAD	0.02725	0.369437		Tumor.50.5939	LUAD	0.08542	0.363854														Tumor.91.8496	0	16.59	10.0279	0.02299
Tumor.05.4430	LUAD	0.02761	0.375871		Tumor.69.7760	LUAD	0.08542	0.363854														Tumor.95.7039	0	41.79	10.4147	0.0126
Tumor.55.8621	LUAD	0.02761	0.375871		Norma..44.5645	Normal	0.08583	0.365894														Tumor.NJ.A4YP	0	1.64	11.7616	0.0219
Tumor.J2.A4AD	LUAD	0.02774	0.378195		Tumor.38.6178	LUAD	0.08654	0.369427														Tumor.62.A46O	1	47.77	10.8773	0.01079
Tumor.75.6203	LUAD	0.02774	0.378195		Tumor.NJ.A55A	LUAD	0.08665	0.369974														Tumor.73.4668	0	15.34	11.7211	0.01505
Tumor.78.7153	LUAD	0.02775	0.378374		Tumor.62.8398	LUAD	0.08693	0.371367														Tumor.05.4433	0	23.98	9.93369	0.01636
Tumor.86.8076	LUAD	0.02781	0.379446		Tumor.97.7546	LUAD	0.08732	0.373308														Tumor.95.A4VN	0	18.17	10.4073	0.01421
Tumor.NJ.A55A	LUAD	0.02784	0.379982		Tumor.L9.A444	LUAD	0.08735	0.373457														Tumor.78.7156	1	32.06	10.2324	0.01381
Tumor.55.6543	LUAD	0.02787	0.380518		Tumor.62.A470	LUAD	0.08737	0.373557														Tumor.38.A44F	0	4.37	10.6689	0.01968
Tumor.55.8508	LUAD	0.02787	0.380518		Norma..44.3396	Normal	0.08737	0.373557														Tumor.05.4396	1	9.95	10.2738	0.0287
Tumor.97.8179	LUAD	0.02798	0.382484		Tumor.91.8496	LUAD	0.08744	0.373905														Tumor.55.8204	0	16.92	10.6448	0.02117
Norma..91.6829	Normal	0.02816	0.385702		Tumor.95.8494	LUAD	0.08768	0.3751														Tumor.55.7815	0	25.39	10.3049	0.01805
Tumor.97.7547	LUAD	0.0283	0.388204		Tumor.86.7711	LUAD	0.08776	0.375498														Tumor.55.7281	0	28.65	10.6582	0.02071
Tumor.55.A48Z	LUAD	0.02834	0.388919		Norma..49.6743	Normal	0.08778	0.375597														Tumor.78.7166	1	8.48	11.446	0.01816
Tumor.78.7143	LUAD	0.02839	0.389812		Tumor.50.5933	LUAD	0.08785	0.375945														Tumor.55.8614	0	17.61	10.0674	0.024
Tumor.05.4396	LUAD	0.0287	0.395353		Norma..55.6986	Normal	0.08785	0.375945														Tumor.78.7152	1	39.91	9.68124	0.01742
Tumor.55.7725	LUAD	0.0289	0.398928		Tumor.50.5051	LUAD	0.0884	0.378682														Tumor.64.5781	0	51.22	10.4429	0.01047
Tumor.91.6847	LUAD	0.02906	0.401787		Tumor.55.6986	LUAD	0.0884	0.378682														Tumor.86.8075	1	22.8	11.2252	0.02647
Tumor.95.A4VK	LUAD	0.02908	0.402145		Tumor.55.8513	LUAD	0.08864	0.379877														Tumor.MP.A4TD	1	10.09	10.1662	0.03057
Tumor.67.3773	LUAD	0.02909	0.402324		Tumor.93.7348	LUAD	0.0887	0.380175														Tumor.55.8513	0	25.99	9.67419	0.03005
Norma..50.5930	Normal	0.02911	0.402681		Tumor.86.7701	LUAD	0.08873	0.380324														Tumor.78.7542	1	10.55	12.48	0.01549
Tumor.55.8090	LUAD	0.02934	0.406792		Tumor.93.A4JO	LUAD	0.08888	0.381071														Tumor.49.4487	1	28.09	9.34207	0.02058
Tumor.50.8459	LUAD	0.02937	0.407328		Tumor.78.7156	LUAD	0.0893	0.383161														Tumor.05.4390	0	36.99	11.1699	0.0272
Tumor.86.8280	LUAD	0.02943	0.4084		Tumor.99.8033	LUAD	0.08936	0.383459														Tumor.86.8668	0	13.9	9.63844	0.03784
Tumor.J2.8194	LUAD	0.02967	0.41269		Tumor.99.7458	LUAD	0.08956	0.384455														Tumor.73.4659	1	23.36	11.9016	0.01837
Tumor.55.7573	LUAD	0.02968	0.412869		Tumor.62.A471	LUAD	0.08962	0.384753														Tumor.35.5375	0	8.67	10.7607	0.00964
Tumor.95.7947	LUAD	0.02973	0.413762		Tumor.62.8397	LUAD	0.08988	0.386047														Tumor.86.6562	1	12.35	10.2372	0.03035
Tumor.75.6206	LUAD	0.02974	0.413941		Tumor.44.5645	LUAD	0.08993	0.386296														Tumor.86.8279	0	31.18	10.668	0.03109
Tumor.86.8281	LUAD	0.02979	0.414835		Tumor.44.6148	LUAD	0.09038	0.388535														Tumor.49.6767	0	22.24	10.6742	0.01527
Tumor.69.7760	LUAD	0.0298	0.415013		Tumor.86.8279	LUAD	0.09085	0.390874														Tumor.44.6776	0	85.94	10.0056	0.03072
Tumor.75.7025	LUAD	0.02991	0.416979		Tumor.55.8508	LUAD	0.09103	0.39177														Tumor.55.6981	1	45.3	9.60918	0.01334
Tumor.05.5423	LUAD	0.02991	0.416979		Tumor.J2.A4AE	LUAD	0.09106	0.391919														Tumor.95.7944	0	12.39	10.1215	0.02093
Tumor.55.8513	LUAD	0.03005	0.419482		Tumor.05.4396	LUAD	0.09113	0.392267														Tumor.55.8615	0	14.65	10.9307	0.01781
Tumor.49.4501	LUAD	0.03009	0.420197		Tumor.64.5774	LUAD	0.09157	0.394457														Tumor.97.7553	0	61.43	10.7262	0.02284
Tumor.86.6562	LUAD	0.03035	0.424844		Tumor.44.2656	LUAD	0.0917	0.395104														Tumor.05.4403	0	18.99	11.8281	0.01501
Tumor.44.2665	LUAD	0.03051	0.427703		Tumor.55.8092	LUAD	0.09199	0.396547														Tumor.55.8512	1	19.94	9.79604	0.03279
Norma..49.6761	Normal	0.03056	0.428597		Tumor.55.6987	LUAD	0.09205	0.396845														Tumor.78.7536	1	8.02	11.5527	0.02376
Tumor.MP.A4TD	LUAD	0.03057	0.428776		Norma..44.6148	Normal	0.09253	0.399234														Tumor.91.6848	0	7.36	10.1137	0.02057
Tumor.55.8207	LUAD	0.0306	0.429312		Norma..55.6984	Normal	0.09293	0.401224														Tumor.53.7626	1	30.52	11.1504	0.03093
Tumor.95.8039	LUAD	0.03063	0.429848		Tumor.78.7536	LUAD	0.09316	0.402369														Tumor.93.7347	0	22.44	11.1434	0.02432
Tumor.44.6776	LUAD	0.03072	0.431457		Tumor.80.5607	LUAD	0.0939	0.406051														Tumor.05.4427	0	25.99	10.1408	0.02617
Tumor.53.7626	LUAD	0.03093	0.43521		Tumor.86.6851	LUAD	0.09396	0.40635														Tumor.44.2657	0	44.38	10.7985	0.02414
Tumor.86.8279	LUAD	0.03109	0.43807		Tumor.50.8460	LUAD	0.0942	0.407544														Tumor.55.7728	0	23.13	10.6751	0.01567
Tumor.67.6217	LUAD	0.0314	0.44361		Tumor.78.7161	LUAD	0.09423	0.407693														Tumor.50.5049	0	101.64	10.7649	0.02376
Tumor.44.3396	LUAD	0.03146	0.444683		Tumor.55.8505	LUAD	0.09429	0.407992														Tumor.86.A4P7	0	13.63	10.3276	0.01846
Norma..55.6968	Normal	0.0315	0.445398		Tumor.95.A4VN	LUAD	0.09444	0.408738														Tumor.78.7162	1	104.11	11.0175	0.02636
Norma..38.4627	Normal	0.03151	0.445576		Tumor.97.8547	LUAD	0.09455	0.409285														Tumor.69.8255	0	4.24	11.7887	0.01568
Norma..55.6979	Normal	0.03169	0.448794		Tumor.49.6745	LUAD	0.09463	0.409684														Tumor.05.4432	0	25	11.3021	0.04688
Tumor.80.5607	LUAD	0.03178	0.450402		Tumor.62.A46S	LUAD	0.09492	0.411127														Tumor.55.A492	0	19.58	10.6653	0.01577
Tumor.55.8087	LUAD	0.03178	0.450402		Tumor.44.A4SS	LUAD	0.09594	0.416202														Tumor.50.6597	1	41.66	10.0485	0.01847
Tumor.91.6829	LUAD	0.03182	0.451117		Tumor.86.A4P7	LUAD	0.09636	0.418292														Tumor.MP.A5C7	0	73.85	10.8956	0.04269
Tumor.55.A48X	LUAD	0.03187	0.452011		Tumor.53.7626	LUAD	0.0964	0.418491														Tumor.50.6590	1	42.31	10.4747	0.01481
Tumor.86.8074	LUAD	0.03206	0.455407		Tumor.95.7944	LUAD	0.09642	0.418591														Tumor.78.7160	1	22.9	10.4147	0.02242
Tumor.97.8547	LUAD	0.03236	0.460769		Tumor.62.8399	LUAD	0.0969	0.420979														Tumor.55.8514	0	17.08	9.50581	0.01443
Tumor.05.4422	LUAD	0.03251	0.46345		Tumor.44.6775	LUAD	0.09698	0.421377														Tumor.35.4122	0	7.39	12.3261	0.01251
Tumor.55.6971	LUAD	0.03253	0.463807		Norma..91.6836	Normal	0.09704	0.421676														Tumor.93.A4JO	1	1.08	9.90238	0.01902
Norma..49.4512	Normal	0.03258	0.464701		Norma..55.6971	Normal	0.09735	0.423219														Tumor.55.8096	1	23.62	11.3168	0.01841
Tumor.62.8397	LUAD	0.03261	0.465237		Tumor.62.8402	LUAD	0.09858	0.429339														Tumor.55.A48X	0	22.63	10.2738	0.03187
Tumor.55.8512	LUAD	0.03279	0.468454		Tumor.MP.A4TH	LUAD	0.09904	0.431628														Tumor.91.6836	0	13.7	10.8903	0.01673
Tumor.55.6968	LUAD	0.03341	0.479535		Tumor.97.8174	LUAD	0.09908	0.431827														Tumor.78.7540	1	39.32	11.2222	0.02313
Norma..55.6983	Normal	0.03349	0.480965		Norma..91.6847	Normal	0.09908	0.431827														Tumor.49.4488	1	28.55	10.3805	0.01748
Tumor.78.7148	LUAD	0.03389	0.488114		Tumor.44.5644	LUAD	0.0992	0.432424														Tumor.78.7148	1	20.57	11.2963	0.03389
Tumor.55.1592	LUAD	0.0339	0.488293		Tumor.67.6217	LUAD	0.09923	0.432574														Tumor.55.7283	0	20.01	10.4707	0.02148
Tumor.44.7659	LUAD	0.03392	0.488651		Tumor.86.A456	LUAD	0.09956	0.434216														Tumor.55.8208	0	22.14	11	0.01891
Tumor.O1.A52J	LUAD	0.034	0.49008		Tumor.91.6828	LUAD	0.10002	0.436505														Tumor.MN.A4N4	0	38.6	10.2527	0.02193
Tumor.44.2666	LUAD	0.03415	0.492761		Tumor.97.7554	LUAD	0.10082	0.440486														Tumor.55.6712	1	5.62	10.633	0.02221
Tumor.91.7771	LUAD	0.03449	0.498838		Norma..49.6745	Normal	0.10093	0.441033														Tumor.97.8172	0	17.9	10.8895	0.04831
Tumor.44.8117	LUAD	0.0346	0.500804		Tumor.78.7143	LUAD	0.10101	0.441431														Tumor.44.2661	0	38.07	11.4336	0.0216
Tumor.67.3774	LUAD	0.03477	0.503843		Tumor.78.7160	LUAD	0.10127	0.442725														Tumor.55.A491	0	20.57	10.6644	0.03664
Tumor.97.7938	LUAD	0.03478	0.504021		Tumor.67.4679	LUAD	0.10315	0.45208														Tumor.MP.A4SY	1	49.31	11.207	0.0167
Tumor.50.8457	LUAD	0.03479	0.5042		Tumor.44.2659	LUAD	0.10316	0.45213														Tumor.44.7667	0	36.04	11.0133	0.02326
Tumor.55.8097	LUAD	0.03479	0.5042		Tumor.91.6847	LUAD	0.10324	0.452528														Tumor.44.A47G	0	11.53	10.7091	0.01236
Tumor.49.6742	LUAD	0.0349	0.506166		Tumor.05.4405	LUAD	0.10337	0.453175														Tumor.05.4389	0	44.97	11.3853	0.01166
Tumor.50.5931	LUAD	0.0349	0.506166		Tumor.L4.A4E5	LUAD	0.10373	0.454966														Tumor.95.7562	1	2.86	11.9377	0.02367
Tumor.75.5146	LUAD	0.03494	0.506881		Tumor.50.5932	LUAD	0.10373	0.454966														Tumor.86.7714	1	20.53	9.66888	0.04031
Tumor.55.7284	LUAD	0.03498	0.507596		Tumor.05.4427	LUAD	0.10384	0.455514														Tumor.86.8076	0	32.62	11.2167	0.02781
Norma..91.6836	Normal	0.03554	0.517605		Norma..55.6972	Normal	0.10451	0.458848														Tumor.50.5068	1	49.24	11.137	0.02404
Norma..38.4625	Normal	0.03561	0.518856		Tumor.J2.8194	LUAD	0.10461	0.459345														Tumor.97.7937	0	18.53	10.3955	0.02155
Tumor.38.4627	LUAD	0.03581	0.522431		Tumor.55.8299	LUAD	0.10511	0.461833														Tumor.05.4398	0	47.01	11.1904	0.01591
Tumor.J2.8192	LUAD	0.03592	0.524397		Tumor.97.7937	LUAD	0.10597	0.466113														Tumor.50.6592	1	25.53	11.5206	0.01932
Norma..44.6145	Normal	0.03593	0.524576		Tumor.MP.A5C7	LUAD	0.10616	0.467058														Tumor.44.3396	0	37.12	11.9524	0.03146
Tumor.38.4628	LUAD	0.03616	0.528686		Tumor.44.8119	LUAD	0.10702	0.471338
Tumor.44.6147	LUAD	0.03629	0.53101		Norma..49.6742	Normal	0.10706	0.471537
Tumor.05.4405	LUAD	0.03638	0.532618		Tumor.55.8205	LUAD	0.10799	0.476164
Tumor.NJ.A55R	LUAD	0.03642	0.533333		Tumor.55.A48X	LUAD	0.1081	0.476712
Tumor.05.4249	LUAD	0.03645	0.53387		Tumor.86.7714	LUAD	0.10816	0.47701
Tumor.50.5935	LUAD	0.03663	0.537087		Tumor.J2.A4AD	LUAD	0.10901	0.48124
Tumor.55.A491	LUAD	0.03664	0.537265		Tumor.55.6978	LUAD	0.10941	0.48323
Norma..55.6984	Normal	0.037	0.5437		Tumor.44.6146	LUAD	0.1099	0.485669
Norma..55.6969	Normal	0.03761	0.554602		Tumor.91.6831	LUAD	0.11002	0.486266
Tumor.44.6778	LUAD	0.03769	0.556032		Tumor.97.7553	LUAD	0.11016	0.486963
Tumor.86.8668	LUAD	0.03784	0.558713		Norma..50.6595	Normal	0.11031	0.487709
Norma..44.2657	Normal	0.03796	0.560858		Norma..50.5933	Normal	0.11117	0.491988
Tumor.44.8120	LUAD	0.03818	0.56479		Tumor.86.8056	LUAD	0.11169	0.494576
Norma..55.6970	Normal	0.03863	0.572833		Tumor.86.8672	LUAD	0.11283	0.500249
Norma..55.6971	Normal	0.03908	0.580876		Tumor.67.6215	LUAD	0.11316	0.501891
Norma..44.6778	Normal	0.03928	0.58445		Tumor.44.7667	LUAD	0.11331	0.502637
Tumor.73.4662	LUAD	0.03948	0.588025		Norma..55.6969	Normal	0.11353	0.503732
Tumor.91.8497	LUAD	0.0396	0.59017		Tumor.44.6145	LUAD	0.11367	0.504429
Norma..49.6742	Normal	0.0397	0.591957		Tumor.55.7573	LUAD	0.11387	0.505424
Tumor.91.8499	LUAD	0.03986	0.594817		Tumor.55.7724	LUAD	0.11396	0.505872
Norma..91.6831	Normal	0.04012	0.599464		Tumor.55.6642	LUAD	0.11483	0.510201
Tumor.86.7714	LUAD	0.04031	0.60286		Tumor.73.4662	LUAD	0.11551	0.513585
Tumor.91.6831	LUAD	0.04035	0.603575		Tumor.86.A4P8	LUAD	0.11569	0.51448
Tumor.49.4510	LUAD	0.04048	0.605898		Norma..55.6985	Normal	0.11577	0.514879
Tumor.44.5645	LUAD	0.04147	0.623592		Tumor.55.A4DF	LUAD	0.11621	0.517068
Norma..55.6986	Normal	0.04174	0.628418		Tumor.55.7903	LUAD	0.11698	0.5209
Tumor.86.8056	LUAD	0.04215	0.635746		Tumor.55.A4DG	LUAD	0.11704	0.521198
Tumor.55.8206	LUAD	0.04222	0.636997		Tumor.86.8669	LUAD	0.11776	0.524781
Tumor.97.A4M1	LUAD	0.04232	0.638785		Tumor.78.7155	LUAD	0.11809	0.526423
Norma..49.4490	Normal	0.04232	0.638785		Tumor.50.8457	LUAD	0.11821	0.52702
Tumor.MP.A5C7	LUAD	0.04269	0.645398		Tumor.55.8512	LUAD	0.11836	0.527767
Norma..55.6972	Normal	0.04275	0.64647		Norma..55.6982	Normal	0.11844	0.528165
Tumor.50.5942	LUAD	0.04281	0.647542		Tumor.55.8089	LUAD	0.11875	0.529707
Norma..55.6982	Normal	0.04306	0.652011		Tumor.97.8172	LUAD	0.11934	0.532643
Tumor.50.5944	LUAD	0.04332	0.656658		Tumor.64.5779	LUAD	0.11964	0.534136
Norma..44.2665	Normal	0.04332	0.656658		Norma..49.6744	Normal	0.11993	0.535579
Norma..44.2661	Normal	0.04412	0.670956		Norma..44.2657	Normal	0.11996	0.535729
Tumor.97.7546	LUAD	0.04464	0.68025		Tumor.86.7713	LUAD	0.12055	0.538664
Norma..50.6595	Normal	0.04495	0.685791		Tumor.MP.A4TF	LUAD	0.1206	0.538913
Norma..44.2668	Normal	0.04496	0.68597		Tumor.44.7659	LUAD	0.12249	0.548318
Norma..44.6148	Normal	0.04533	0.692583		Norma..50.5935	Normal	0.12283	0.55001
Tumor.44.6148	LUAD	0.04544	0.694549		Tumor.MP.A4TJ	LUAD	0.12292	0.550458
Norma..91.6849	Normal	0.04582	0.70134		Tumor.55.7725	LUAD	0.12372	0.554439
Norma..44.2655	Normal	0.0468	0.718856		Norma..44.6778	Normal	0.12517	0.561654
Tumor.05.4432	LUAD	0.04688	0.720286		Tumor.97.A4M0	LUAD	0.12839	0.577677
Tumor.05.4384	LUAD	0.04729	0.727614		Tumor.55.7727	LUAD	0.13004	0.585888
Tumor.97.8552	LUAD	0.04802	0.740661		Tumor.62.A46V	LUAD	0.13045	0.587928
Norma..50.5932	Normal	0.04803	0.74084		Tumor.55.8621	LUAD	0.13134	0.592357
Tumor.97.8172	LUAD	0.04831	0.745845		Tumor.55.7994	LUAD	0.13224	0.596835
Norma..55.6978	Normal	0.04887	0.755853		Tumor.97.7938	LUAD	0.13324	0.601811
Tumor.67.4679	LUAD	0.04933	0.764075		Norma..44.6146	Normal	0.13463	0.608728
Norma..44.5645	Normal	0.05003	0.776586		Tumor.86.8668	LUAD	0.13612	0.616143
Norma..44.6777	Normal	0.05044	0.783914		Norma..50.5931	Normal	0.13653	0.618183
Norma..44.6146	Normal	0.05077	0.789812		Tumor.50.5942	LUAD	0.13745	0.622761
Norma..55.6980	Normal	0.05197	0.81126		Tumor.78.7220	LUAD	0.13938	0.632365
Norma..49.6743	Normal	0.05305	0.830563		Tumor.55.6971	LUAD	0.14305	0.650627
Norma..55.6981	Normal	0.05325	0.834138		Norma..55.6980	Normal	0.14603	0.665456
Norma..44.6147	Normal	0.05345	0.837712		Tumor.91.A4BC	LUAD	0.1468	0.669287
Norma..91.6835	Normal	0.05375	0.843074		Tumor.75.5146	LUAD	0.14706	0.670581
Norma..91.6828	Normal	0.05402	0.8479		Tumor.05.4410	LUAD	0.14771	0.673816
Norma..44.3396	Normal	0.05445	0.855585		Tumor.55.7911	LUAD	0.14777	0.674114
Tumor.50.6591	LUAD	0.05564	0.876854		Tumor.91.8497	LUAD	0.15154	0.692874
Norma..50.5936	Normal	0.0558	0.879714		Tumor.86.8073	LUAD	0.15398	0.705016
Norma..91.6847	Normal	0.05617	0.886327		Norma..55.6970	Normal	0.15871	0.728553
Norma..44.6776	Normal	0.05627	0.888114		Tumor.50.5946	LUAD	0.15915	0.730742
Norma..50.5939	Normal	0.05779	0.915282		Tumor.62.A472	LUAD	0.16955	0.782494
Norma..50.5933	Normal	0.05796	0.91832		Tumor.44.7669	LUAD	0.17025	0.785977
Norma..44.2662	Normal	0.05865	0.930652		Norma..55.6975	Normal	0.17802	0.824642
Norma..50.5931	Normal	0.05875	0.93244		Tumor.78.7167	LUAD	0.19735	0.92083
Norma..49.6744	Normal	0.05943	0.944593		Norma..91.6831	Normal	0.20382	0.953025
Norma..50.5935	Normal	0.06253	1		Norma..50.5932	Normal	0.21326	1

## Sheet: Fig.4
Source data for Fig. 4
Fig.4a
Group	Relative expression of CISD2	Relative expression of NIT2
HBE	0.960712	0.738776
A549	1.32527	0.982299
PC9	0.666049	1.44844
SPCA1	0.646564	1.59394
HBE	0.887398	0.949915
A549	1.11716	0.942046
PC9	0.588622	1.55592
SPCA1	0.556059	1.39897
HBE	0.884049	0.738776
A549	1.03477	0.982299
PC9	0.575461	1.44844
SPCA1	0.654011	1.59394
Fig.4c
Group	Relative expression of NIT2
rs277646-T	1.04624
rs277646-G	0.760851
rs277646-T	0.883521
rs277646-G	0.649263
rs277646-T	0.905509
rs277646-G	0.722343
Fig.4e
Group	Number of clone formation of SPCA1 cells in each group
rs277646-T	1604
rs277646-T	1592
rs277646-T	1628
rs277646-G	1304
rs277646-G	1292
rs277646-G	1416
Fig.4h
Group	Time (day)	Value1	Value2	Value3	Value4	Value5	Value6
rs277646-T	16	297.309	196.297	151.135	119.913	207.813	114.268
rs277647-T	18	404.6	298.024	173.062	190.342	307.694	135.72
rs277648-T	20	541.647	435.404	302.283	191.533	380.23	206.977
rs277649-T	22	594.82	515.366	399.563	250.906	486.784	249.645
rs277650-T	24	845.565	667.998	557.883	330.053	704.895	324.313
rs277651-T	26	1198.4	1030.21	823.78	496.903	983.295	417.597
rs277652-T	28	1233.51	1035.93	969.11	672.364	1082.43	548.894
rs277653-T	30	1611.47	1016.6	1167.92	756.526	1069.25	710.561
rs277646-G	16	72.739	122.116	49.7963	25.1102	58.0842	45.4282
rs277647-G	18	110.138	114.901	52.9231	53.1849	93.1173	60.0403
rs277648-G	20	148.282	155.975	70.0989	75.375	93.6952	73.5332
rs277649-G	22	162.927	176.113	94.1417	73.4409	204.516	96.6074
rs277650-G	24	204.222	208.926	98.9689	87.2353	208.177	121.813
rs277651-G	26	163.825	214.628	116.487	138.959	397.634	186.54
rs277652-G	28	321.489	287.539	168.024	136.843	447.894	207.187
rs277653-G	30	337.206	451.984	206.159	233.301	625.456	333.093
Fig.4i
Group	Tumor weight/ Weight (g)
rs277646-T	0.046
rs277646-T	0.02
rs277646-T	0.0261667
rs277646-T	0.016931
rs277646-T	0.0241786
rs277646-T	0.0143704
rs277646-G	0.0107241
rs277646-G	0.0127778
rs277646-G	0.00683333
rs277646-G	0.00589286
rs277646-G	0.0118214
rs277646-G	0.00596429

## Sheet: Fig.5
Source data for Fig.5
Fig.5c
Group	Apoptosis rate(%)
rs277646-T	0.43
rs277646-T	0.98
rs277646-T	1
rs277646-T	1.28
rs277646-T	0.83
rs277646-T	1.47
rs277646-G	32.14
rs277647-G	34.29
rs277648-G	27.11
rs277649-G	26.6
rs277650-G	28.76
rs277651-G	31.5
Fig.5e
Group	Staining positive rate of capase-3(%)
rs277646-T	0.477742
rs277646-T	0.563413
rs277646-T	2.37561
rs277646-T	1.14194
rs277646-T	0.578532
rs277646-T	0.862758
rs277646-G	9.91769
rs277647-G	4.45792
rs277648-G	5.7319
rs277649-G	5.5152
rs277650-G	9.43087
rs277651-G	9.76348
Fig.5g
Group	Staining positive rate of ki67(%)
rs277646-T	1.05023
rs277646-T	0.997999
rs277646-T	0.969121
rs277646-T	1.00144
rs277646-T	1.00497
rs277646-T	0.976229
rs277646-G	0.444105
rs277647-G	0.753854
rs277648-G	0.396865
rs277649-G	0.593985
rs277650-G	0.76037
rs277651-G	0.247618

## Sheet: Fig.6
Source data for Fig.6
Fig.6d			Fig.6e
Group	Relative mRNA expression		Group	Relative mRNA expression
rs277646-T	1.04643		rs277646-T	1.04692
rs277646-T	0.980923		rs277646-T	1.01
rs277646-T	0.972644		rs277646-T	0.943075
rs277646-G	1.66284		rs277646-G	0.528803
rs277646-G	1.71679		rs277646-G	0.547848
rs277646-G	1.55895		rs277646-G	0.48661
Fig.6f			Fig.6g
Group	Relative mRNA expression		Group	Relative mRNA expression
NIT2-long	1.04643		NIT2-long	1.01011
NIT3-long	0.980923		NIT3-long	1.04289
NIT4-long	0.972644		NIT4-long	0.947001
NIT5-short	11.7181		NIT5-short	3.59548
NIT6-short	11.3049		NIT6-short	3.72497
NIT7-short	10.5558		NIT7-short	3.3086
Fig.6i
Micro	3'UTR	Relative luciferase activity
nc-mimics	psiCHECK2(vector)	1
nc-mimics	psiCHECK2(vector)	1
nc-mimics	psiCHECK2(vector)	1
nc-mimics	psiCHECK2-PAS1	1
nc-mimics	psiCHECK2-PAS1	1
nc-mimics	psiCHECK2-PAS1	1
nc-mimics	psiCHECK2-PAS3	1
nc-mimics	psiCHECK2-PAS3	1
nc-mimics	psiCHECK2-PAS3	1
hsa-miR-650 mimics	psiCHECK2(vector)	0.975128
hsa-miR-650 mimics	psiCHECK2(vector)	0.994495
hsa-miR-650 mimics	psiCHECK2(vector)	0.994986
hsa-miR-650 mimics	psiCHECK2-PAS1	1.15089
hsa-miR-650 mimics	psiCHECK2-PAS1	1.20297
hsa-miR-650 mimics	psiCHECK2-PAS1	1.15968
hsa-miR-650 mimics	psiCHECK2-PAS3	0.804348
hsa-miR-650 mimics	psiCHECK2-PAS3	0.777883
hsa-miR-650 mimics	psiCHECK2-PAS3	0.772036
hsa-miR-642a-3p mimics	psiCHECK2(vector)	0.937241
hsa-miR-642a-3p mimics	psiCHECK2(vector)	0.967289
hsa-miR-642a-3p mimics	psiCHECK2(vector)	0.945816
hsa-miR-642a-3p mimics	psiCHECK2-PAS1	1.33169
hsa-miR-642a-3p mimics	psiCHECK2-PAS1	1.38974
hsa-miR-642a-3p mimics	psiCHECK2-PAS1	1.35544
hsa-miR-642a-3p mimics	psiCHECK2-PAS3	0.984131
hsa-miR-642a-3p mimics	psiCHECK2-PAS3	1.035
