# Supplementary material for: Integrating apaQTL and eQTL analysis identifies a potential causal variant associated with lung adenocarcinoma risk in the Chinese population
Source: Commun Biol. 2024 Jul 13;7:860. doi: 10.1038/s42003-024-06502-0 (PMC11246497; doi:10.1038/s42003-024-06502-0)
Supplement: Supplementary file 5 — Supplementary Data 2 [file 42003_2024_6502_MOESM5_ESM.xlsx]

## Sheet: Sheet1
Supplementary Data 2:Source data of tumor growth related to Figure 4g.
Day 16 after the subcutaneous injection						Day 18 after the subcutaneous injection						Day 20 after the subcutaneous injection						Day 22 after the subcutaneous injection						Day 24 after the subcutaneous injection						Day 26 after the subcutaneous injection						Day 28 after the subcutaneous injection						Day 30 after the subcutaneous injection
Group	Weight/g	Long diameter/mm	Short diameter/mm	Volume/g		Group	Weight/g	Long diameter/mm	Short diameter/mm	Volume/g		Group	Weight/g	Long diameter/mm	Short diameter/mm	Volume/g		Group	Weight/g	Long diameter/mm	Short diameter/mm	Volume/g		Group	Weight/g	Long diameter/mm	Short diameter/mm	Volume/g		Group	Weight/g	Long diameter/mm	Short diameter/mm	Volume/g		Group	Weight/g	Long diameter/mm	Short diameter/mm	Volume/g		Group	Weight/g	Long diameter/mm	Short diameter/mm	Volume/g	Tumor weight/g
rs277646-T(1)	24	9.9	7.75	297.309		rs277646-T(1)	24	11.2	8.5	404.6		rs277646-T(1)	24	12.26	9.4	541.647		rs277646-T(1)	24	12.54	9.74	594.82		rs277646-T(1)	24	14.91	10.65	845.565		rs277646-T(1)	24	16.7	11.98	1198.4		rs277646-T(1)	24	17.48	11.88	1233.51		rs277646-T(1)	25	19.1	12.99	1611.47	1.15
rs277646-T(2)	24	8.27	6.89	196.297		rs277646-T(2)	24	9.29	8.01	298.024		rs277646-T(2)	23	10.09	9.29	435.404		rs277646-T(2)	23	11.69	9.39	515.366		rs277646-T(2)	23	12.52	10.33	667.998		rs277646-T(2)	24	14.19	12.05	1030.21		rs277646-T(2)	24	14.68	11.88	1035.93		rs277646-T(2)	25	15.11	11.6	1016.6	0.5
rs277646-T(3)	24	7.64	6.29	151.135		rs277646-T(3)	23	7.78	6.67	173.062		rs277646-T(3)	23	9.47	7.99	302.283		rs277646-T(3)	23	10.39	8.77	399.563		rs277646-T(3)	24	11.18	9.99	557.883		rs277646-T(3)	23	12.88	11.31	823.78		rs277646-T(3)	23	13.92	11.8	969.11		rs277646-T(3)	24	14.62	12.64	1167.92	0.628
rs277646-T(4)	26	7.33	5.72	119.913		rs277646-T(4)	26	8.38	6.74	190.342		rs277646-T(4)	27	8.26	6.81	191.533		rs277646-T(4)	27	9.09	7.43	250.906		rs277646-T(4)	27	10.34	7.99	330.053		rs277646-T(4)	27	11.54	9.28	496.903		rs277646-T(4)	28	12.7	10.29	672.364		rs277646-T(4)	29	13.75	10.49	756.526	0.491
rs277646-T(5)	28	8.13	7.15	207.813		rs277646-T(5)	28	9.52	8.04	307.694		rs277646-T(5)	29	9.82	8.8	380.23		rs277646-T(5)	28	10.39	9.68	486.784		rs277646-T(5)	28	11.63	11.01	704.895		rs277646-T(5)	28	12.79	12.4	983.295		rs277646-T(5)	28	13.38	12.72	1082.43		rs277646-T(5)	28	13.47	12.6	1069.25	0.677
rs277646-T(6)	26	6.61	5.88	114.268		rs277646-T(6)	24	7.49	6.02	135.72		rs277646-T(6)	25	8.12	7.14	206.977		rs277646-T(6)	25	9.02	7.44	249.645		rs277646-T(6)	25	9.67	8.19	324.313		rs277646-T(6)	24	10.22	9.04	417.597		rs277646-T(6)	26	12.72	9.29	548.894		rs277646-T(6)	27	12.89	10.5	710.561	0.388
rs277646-G(1)	27	6.53	4.72	72.739		rs277646-G(1)	25	7.1	5.57	110.138		rs277646-G(1)	26	7.97	6.1	148.282		rs277646-G(1)	26	8.21	6.3	162.927		rs277646-G(1)	27	9.32	6.62	204.222		rs277646-G(1)	28	9.91	5.75	163.825		rs277646-G(1)	28	11.25	7.56	321.489		rs277646-G(1)	29	11.8	7.56	337.206	0.311
rs277646-G(2)	28	7.04	5.89	122.116		rs277646-G(2)	27	7.25	5.63	114.901		rs277646-G(2)	26	7.81	6.32	155.975		rs277646-G(2)	26	8.16	6.57	176.113		rs277646-G(2)	27	9.09	6.78	208.926		rs277646-G(2)	27	8.99	6.91	214.628		rs277646-G(2)	27	9.75	7.68	287.539		rs277646-G(2)	27	11.78	8.76	451.984	0.345
rs277646-G(3)	24	5.7	4.18	49.7963		rs277646-G(3)	23	5.86	4.25	52.9231		rs277646-G(3)	23	6.24	4.74	70.0989		rs277646-G(3)	23	6.99	5.19	94.1417		rs277646-G(3)	23	7.64	5.09	98.9689		rs277646-G(3)	24	7.96	5.41	116.487		rs277646-G(3)	24	8.23	6.39	168.024		rs277646-G(3)	24	9.64	6.54	206.159	0.164
rs277646-G(4)	28	4.37	3.39	25.1102		rs277646-G(4)	26	5.57	4.37	53.1849		rs277646-G(4)	26	6.03	5	75.375		rs277646-G(4)	25	6.51	4.75	73.4409		rs277646-G(4)	27	6.33	5.25	87.2353		rs277646-G(4)	27	7.93	5.92	138.959		rs277646-G(4)	27	7.97	5.86	136.843		rs277646-G(4)	28	9.66	6.95	233.301	0.165
rs277646-G(5)	28	5.49	4.6	58.0842		rs277646-G(5)	28	6.27	5.45	93.1173		rs277646-G(5)	27	6.04	5.57	93.6952		rs277646-G(5)	27	8.16	7.08	204.516		rs277646-G(5)	28	8.19	7.13	208.177		rs277646-G(5)	29	10.04	8.9	397.634		rs277646-G(5)	29	10.77	9.12	447.894		rs277646-G(5)	28	11.7	10.34	625.456	0.331
rs277646-G(6)	27	5.2	4.18	45.4282		rs277646-G(6)	26	5.39	4.72	60.0403		rs277646-G(6)	26	5.93	4.98	73.5332		rs277646-G(6)	27	6.01	5.67	96.6074		rs277646-G(6)	27	6.79	5.99	121.813		rs277646-G(6)	28	8.14	6.77	186.54		rs277646-G(6)	28	8.29	7.07	207.187		rs277646-G(6)	28	9.33	8.45	333.093	0.167
